# Supplementary material for: Towards pi-extended cycloparaphenylenes as seeds for CNT growth: investigating strain relieving ring-openings and rearrangements
Source: Chem Sci. 2016 Feb 18;7(6):3681–8. doi: 10.1039/c5sc04218f (PMC6008588; doi:10.1039/c5sc04218f)
Supplement: Supplementary file 2 [file SC-007-C5SC04218F-s002.cif]

# Electronic Supplementary Material (ESI) for Chemical Science.
# This journal is © The Royal Society of Chemistry 2016

####################################################################### 
# 
# This file contains crystal structure data downloaded from the 
# Cambridge Structural Database (CSD) hosted by the Cambridge 
# Crystallographic Data Centre (CCDC).
# 
# Full information about CCDC data access policies and citation 
# guidelines are available at http://www.ccdc.cam.ac.uk/access/V1 
# 
# Audit and citation data items may have been added by the CCDC. 
# Please retain this information to preserve the provenance of 
# this file and to allow appropriate attribution of the data. 
# 
#######################################################################

data_jasti22
_database_code_depnum_ccdc_archive 'CCDC 1404657'
_audit_update_record             
;
2015-06-02 deposited with the CCDC.
2016-02-11 downloaded from the CCDC.
;

_audit_creation_method           SHELXL-2013
_chemical_name_systematic        
;
 ?
;
_chemical_name_common            ?
_chemical_melting_point          ?
_chemical_formula_moiety         ?
_chemical_formula_sum            'C49 H34 Cl2'
_chemical_formula_weight         693.66

loop_
_atom_type_symbol
_atom_type_description
_atom_type_scat_dispersion_real
_atom_type_scat_dispersion_imag
_atom_type_scat_source
C C 0.0181 0.0091 'International Tables Vol C Tables 4.2.6.8 and 6.1.1.4'
H H 0.0000 0.0000 'International Tables Vol C Tables 4.2.6.8 and 6.1.1.4'
Cl Cl 0.3639 0.7018 'International Tables Vol C Tables 4.2.6.8 and 6.1.1.4'

_space_group_crystal_system      orthorhombic
_space_group_IT_number           39
_space_group_name_H-M_alt        'A b m 2'
_space_group_name_Hall           'A 2 -2c'

_shelx_space_group_comment       
;
The symmetry employed for this shelxl refinement is uniquely defined
by the following loop, which should always be used as a source of
symmetry information in preference to the above space-group names.
They are only intended as comments.
;

loop_
_space_group_symop_operation_xyz
'x, y, z'
'-x, -y, z'
'-x, y+1/2, z'
'x, -y+1/2, z'
'x, y+1/2, z+1/2'
'-x, -y+1/2, z+1/2'
'-x, y+1, z+1/2'
'x, -y+1, z+1/2'

_cell_length_a                   13.3249(9)
_cell_length_b                   26.5982(15)
_cell_length_c                   10.0862(6)
_cell_angle_alpha                90
_cell_angle_beta                 90
_cell_angle_gamma                90
_cell_volume                     3574.7(4)
_cell_formula_units_Z            4
_cell_measurement_temperature    173(2)
_cell_measurement_reflns_used    3839
_cell_measurement_theta_min      3.32
_cell_measurement_theta_max      66.64

_exptl_crystal_description       plate
_exptl_crystal_colour            colorless
_exptl_crystal_density_meas      ?
_exptl_crystal_density_method    ?
_exptl_crystal_density_diffrn    1.289
_exptl_crystal_F_000             1448
_exptl_transmission_factor_min   ?
_exptl_transmission_factor_max   ?
_exptl_crystal_size_max          0.230
_exptl_crystal_size_mid          0.110
_exptl_crystal_size_min          0.030
_exptl_absorpt_coefficient_mu    1.892
_shelx_estimated_absorpt_T_min   0.670
_shelx_estimated_absorpt_T_max   0.945
_exptl_absorpt_correction_type   multi-scan
_exptl_absorpt_correction_T_min  0.6308
_exptl_absorpt_correction_T_max  0.7528
_exptl_absorpt_process_details   SADABS

_exptl_special_details           
;
 ?
;

_diffrn_ambient_temperature      173(2)
_diffrn_radiation_wavelength     1.54178
_diffrn_radiation_type           CuK\a
_diffrn_source                   'micro-tube Incoatec I\mS'
_diffrn_measurement_device_type  'Bruker APEX-II CCD'
_diffrn_measurement_method       '\f and \w scans'
_diffrn_detector_area_resol_mean ?
_diffrn_reflns_number            10794
_diffrn_reflns_av_unetI/netI     0.0349
_diffrn_reflns_av_R_equivalents  0.0413
_diffrn_reflns_limit_h_min       -15
_diffrn_reflns_limit_h_max       15
_diffrn_reflns_limit_k_min       -31
_diffrn_reflns_limit_k_max       31
_diffrn_reflns_limit_l_min       -7
_diffrn_reflns_limit_l_max       12
_diffrn_reflns_theta_min         3.317
_diffrn_reflns_theta_max         66.674
_diffrn_reflns_theta_full        67.679
_diffrn_measured_fraction_theta_max 0.998
_diffrn_measured_fraction_theta_full 0.981
_diffrn_reflns_Laue_measured_fraction_max 0.998
_diffrn_reflns_Laue_measured_fraction_full 0.981
_diffrn_reflns_point_group_measured_fraction_max 0.999
_diffrn_reflns_point_group_measured_fraction_full 0.980
_reflns_number_total             2516
_reflns_number_gt                2247
_reflns_threshold_expression     'I > 2\s(I)'
_reflns_Friedel_coverage         0.877
_reflns_Friedel_fraction_max     0.999
_reflns_Friedel_fraction_full    0.979

_reflns_special_details          
;
 Reflections were merged by SHELXL according to the crystal
 class for the calculation of statistics and refinement.
 
 _reflns_Friedel_fraction is defined as the number of unique
 Friedel pairs measured divided by the number that would be
 possible theoretically, ignoring centric projections and
 systematic absences.
;

_computing_data_collection       'Bruker APEX2'
_computing_cell_refinement       'Bruker SAINT'
_computing_data_reduction        'Bruker SAINT'
_computing_structure_solution    'SHELXS-97 (Sheldrick 2008)'
_computing_structure_refinement  'SHELXL-2013 (Sheldrick 2013)'
_computing_molecular_graphics    'Bruker SHELXTL'
_computing_publication_material  'Bruker SHELXTL'


_refine_special_details          
;
 Refined as a 2-component inversion twin.
;
_refine_ls_structure_factor_coef Fsqd
_refine_ls_matrix_type           full
_refine_ls_weighting_scheme      calc
_refine_ls_weighting_details     
'w=1/[\s^2^(Fo^2^)+(0.1601P)^2^+3.7722P] where P=(Fo^2^+2Fc^2^)/3'
_atom_sites_solution_primary     ?
_atom_sites_solution_secondary   ?
_atom_sites_solution_hydrogens   geom
_refine_ls_hydrogen_treatment    constr
_refine_ls_extinction_method     none
_refine_ls_extinction_coef       .
_refine_ls_abs_structure_details 
;
 Refined as an inversion twin.
;
_refine_ls_abs_structure_Flack   0.24(6)
_chemical_absolute_configuration ?
_refine_ls_number_reflns         2516
_refine_ls_number_parameters     239
_refine_ls_number_restraints     5
_refine_ls_R_factor_all          0.0809
_refine_ls_R_factor_gt           0.0750
_refine_ls_wR_factor_ref         0.2231
_refine_ls_wR_factor_gt          0.2148
_refine_ls_goodness_of_fit_ref   1.068
_refine_ls_restrained_S_all      1.073
_refine_ls_shift/su_max          0.000
_refine_ls_shift/su_mean         0.000

loop_
_atom_site_label
_atom_site_type_symbol
_atom_site_fract_x
_atom_site_fract_y
_atom_site_fract_z
_atom_site_U_iso_or_equiv
_atom_site_adp_type
_atom_site_occupancy
_atom_site_site_symmetry_order
_atom_site_calc_flag
_atom_site_refinement_flags_posn
_atom_site_refinement_flags_adp
_atom_site_refinement_flags_occupancy
_atom_site_disorder_assembly
_atom_site_disorder_group
C1 C 0.7000(4) 0.50933(17) 0.7743(6) 0.0329(12) Uani 1 1 d . . . . .
C2 C 0.6515(4) 0.5553(2) 0.7530(6) 0.0386(12) Uani 1 1 d . . . . .
H2A H 0.5828 0.5557 0.7277 0.046 Uiso 1 1 calc R U . . .
C3 C 0.7020(5) 0.59996(19) 0.7683(7) 0.0446(14) Uani 1 1 d . . . . .
H3A H 0.6690 0.6309 0.7504 0.054 Uiso 1 1 calc R U . . .
C4 C 0.8014(5) 0.5998(2) 0.8098(7) 0.0425(14) Uani 1 1 d . . . . .
H4A H 0.8361 0.6307 0.8219 0.051 Uiso 1 1 calc R U . . .
C5 C 0.8501(4) 0.5544(2) 0.8337(6) 0.0388(13) Uani 1 1 d . . . . .
H5A H 0.9176 0.5544 0.8637 0.047 Uiso 1 1 calc R U . . .
C6 C 0.8006(4) 0.50933(17) 0.8141(6) 0.0332(12) Uani 1 1 d . . . . .
C7 C 0.6464(3) 0.45988(18) 0.7627(6) 0.0314(11) Uani 1 1 d . . . . .
C8 C 0.6282(4) 0.43657(19) 0.6417(6) 0.0384(13) Uani 1 1 d . . . . .
H8A H 0.6364 0.4548 0.5614 0.046 Uiso 1 1 calc R U . . .
C9 C 0.5982(4) 0.3869(2) 0.6384(7) 0.0454(15) Uani 1 1 d . . . . .
H9A H 0.5865 0.3714 0.5550 0.055 Uiso 1 1 calc R U . . .
C10 C 0.5847(4) 0.35897(18) 0.7530(7) 0.0436(15) Uani 1 1 d . . . . .
C11 C 0.5947(4) 0.38408(19) 0.8734(7) 0.0410(14) Uani 1 1 d . . . . .
H11A H 0.5811 0.3667 0.9537 0.049 Uiso 1 1 calc R U . . .
C12 C 0.6240(4) 0.4339(2) 0.8783(6) 0.0400(13) Uani 1 1 d . . . . .
H12A H 0.6289 0.4505 0.9614 0.048 Uiso 1 1 calc R U . . .
C13 C 0.5729(4) 0.30340(19) 0.7540(9) 0.0495(17) Uani 1 1 d . . . . .
C14 C 0.5165(5) 0.2760(2) 0.6672(9) 0.064(2) Uani 1 1 d . . . . .
H14A H 0.4758 0.2932 0.6046 0.076 Uiso 1 1 calc R U . . .
C15 C 0.6246(6) 0.2761(2) 0.8509(10) 0.066(2) Uani 1 1 d . . . . .
H15A H 0.6603 0.2937 0.9180 0.079 Uiso 1 1 calc R U . . .
C16 C 0.8518(4) 0.45951(18) 0.8347(6) 0.0345(12) Uani 1 1 d . . . . .
C17 C 0.8668(4) 0.4389(2) 0.9589(6) 0.0400(13) Uani 1 1 d . . . . .
H17A H 0.8561 0.4590 1.0355 0.048 Uiso 1 1 calc R U . . .
C18 C 0.8972(4) 0.38901(18) 0.9736(6) 0.0392(13) Uani 1 1 d . . . . .
H18A H 0.9070 0.3756 1.0600 0.047 Uiso 1 1 calc R U . . .
C19 C 0.9134(4) 0.35849(19) 0.8631(6) 0.0365(13) Uani 1 1 d . . . . .
C20 C 0.9069(5) 0.3811(2) 0.7387(7) 0.0449(15) Uani 1 1 d . . . . .
H20A H 0.9247 0.3622 0.6624 0.054 Uiso 1 1 calc R U . . .
C21 C 0.8753(5) 0.43025(19) 0.7232(6) 0.0381(13) Uani 1 1 d . . . . .
H21A H 0.8694 0.4442 0.6369 0.046 Uiso 1 1 calc R U . . .
C22 C 0.9276(4) 0.30316(18) 0.8749(7) 0.0398(14) Uani 1 1 d . . . . .
C23 C 0.8784(4) 0.27621(19) 0.9738(7) 0.0430(14) Uani 1 1 d . . . . .
H23A H 0.8443 0.2938 1.0424 0.052 Uiso 1 1 calc R U . . .
C24 C 0.9803(4) 0.27581(18) 0.7828(7) 0.0437(14) Uani 1 1 d . . . . .
H24A H 1.0178 0.2931 0.7171 0.052 Uiso 1 1 calc R U . . .
C1S C 0.7920(15) 0.2500 0.4535(18) 0.093(5) Uiso 0.74 2 d DS . P . .
C1SA C 0.710(3) 0.2500 0.463(2) 0.091(15) Uiso 0.26 2 d DS . P . .
Cl1 Cl 0.7718(2) 0.19647(8) 0.5377(4) 0.0742(9) Uani 0.6667 1 d D . P . .
Cl2 Cl 0.7387(4) 0.2500 0.2913(6) 0.0851(14) Uani 0.6666 2 d DS T P . .

loop_
_atom_site_aniso_label
_atom_site_aniso_U_11
_atom_site_aniso_U_22
_atom_site_aniso_U_33
_atom_site_aniso_U_23
_atom_site_aniso_U_13
_atom_site_aniso_U_12
C1 0.038(3) 0.029(3) 0.032(3) -0.001(2) 0.006(2) 0.0012(19)
C2 0.043(3) 0.038(3) 0.035(3) -0.001(2) -0.001(3) 0.002(2)
C3 0.055(3) 0.029(2) 0.049(4) 0.001(3) 0.007(3) 0.006(2)
C4 0.055(3) 0.031(3) 0.042(3) -0.003(2) 0.007(3) -0.008(2)
C5 0.040(3) 0.034(3) 0.042(3) -0.002(2) 0.006(3) -0.006(2)
C6 0.042(3) 0.030(3) 0.028(3) -0.003(2) 0.001(2) 0.000(2)
C7 0.027(2) 0.033(2) 0.034(3) 0.002(2) 0.004(2) -0.0009(19)
C8 0.041(3) 0.033(2) 0.042(3) 0.001(3) -0.002(3) 0.001(2)
C9 0.048(3) 0.035(3) 0.052(4) -0.009(3) -0.007(3) 0.005(2)
C10 0.033(3) 0.030(3) 0.067(4) -0.005(3) -0.006(3) 0.002(2)
C11 0.044(3) 0.032(3) 0.046(4) 0.006(3) 0.010(3) -0.003(2)
C12 0.045(3) 0.036(3) 0.039(3) -0.001(3) 0.007(3) -0.002(2)
C13 0.037(3) 0.032(3) 0.079(5) -0.001(3) -0.008(3) 0.001(2)
C14 0.054(4) 0.043(3) 0.094(7) -0.001(3) -0.015(4) 0.001(3)
C15 0.071(5) 0.045(4) 0.080(6) -0.005(3) -0.016(4) -0.006(3)
C16 0.032(3) 0.031(3) 0.041(3) 0.001(2) -0.001(3) -0.006(2)
C17 0.047(3) 0.037(3) 0.036(3) -0.003(3) 0.000(3) -0.002(2)
C18 0.046(3) 0.033(3) 0.039(3) 0.000(2) -0.011(3) 0.000(2)
C19 0.033(3) 0.033(3) 0.044(3) -0.001(2) 0.000(2) 0.000(2)
C20 0.045(3) 0.041(3) 0.049(4) -0.009(3) 0.005(3) -0.001(2)
C21 0.047(3) 0.033(3) 0.035(3) -0.001(2) 0.004(2) 0.001(2)
C22 0.034(3) 0.033(3) 0.053(4) 0.001(3) -0.003(3) 0.000(2)
C23 0.049(3) 0.036(3) 0.043(3) -0.003(3) 0.005(3) 0.004(2)
C24 0.037(3) 0.036(3) 0.058(4) 0.006(3) 0.010(3) 0.002(2)
Cl1 0.114(2) 0.0319(9) 0.0767(19) 0.0080(12) 0.0218(19) 0.0046(11)
Cl2 0.109(3) 0.064(2) 0.082(3) 0.000 -0.037(3) 0.000

_geom_special_details            
;
 All esds (except the esd in the dihedral angle between two l.s. planes)
 are estimated using the full covariance matrix.  The cell esds are taken
 into account individually in the estimation of esds in distances, angles
 and torsion angles; correlations between esds in cell parameters are only
 used when they are defined by crystal symmetry.  An approximate (isotropic)
 treatment of cell esds is used for estimating esds involving l.s. planes.
;

loop_
_geom_bond_atom_site_label_1
_geom_bond_atom_site_label_2
_geom_bond_distance
_geom_bond_site_symmetry_2
_geom_bond_publ_flag
C1 C6 1.400(7) . ?
C1 C2 1.400(7) . ?
C1 C7 1.501(6) . ?
C2 C3 1.374(8) . ?
C2 H2A 0.9500 . ?
C3 C4 1.389(9) . ?
C3 H3A 0.9500 . ?
C4 C5 1.391(8) . ?
C4 H4A 0.9500 . ?
C5 C6 1.383(7) . ?
C5 H5A 0.9500 . ?
C6 C16 1.505(7) . ?
C7 C12 1.387(9) . ?
C7 C8 1.391(9) . ?
C8 C9 1.381(7) . ?
C8 H8A 0.9500 . ?
C9 C10 1.386(9) . ?
C9 H9A 0.9500 . ?
C10 C11 1.392(9) . ?
C10 C13 1.487(7) . ?
C11 C12 1.383(8) . ?
C11 H11A 0.9500 . ?
C12 H12A 0.9500 . ?
C13 C14 1.364(10) . ?
C13 C15 1.399(11) . ?
C14 C14 1.381(11) 4 ?
C14 H14A 0.9500 . ?
C15 C15 1.390(13) 4 ?
C15 H15A 0.9500 . ?
C16 C17 1.382(9) . ?
C16 C21 1.403(8) . ?
C17 C18 1.395(7) . ?
C17 H17A 0.9500 . ?
C18 C19 1.396(8) . ?
C18 H18A 0.9500 . ?
C19 C20 1.394(9) . ?
C19 C22 1.488(7) . ?
C20 C21 1.381(8) . ?
C20 H20A 0.9500 . ?
C21 H21A 0.9500 . ?
C22 C24 1.373(9) . ?
C22 C23 1.393(9) . ?
C23 C23 1.394(10) 4 ?
C23 H23A 0.9500 . ?
C24 C24 1.373(9) 4 ?
C24 H24A 0.9500 . ?
C1S C1SA 1.10(4) . ?
C1S Cl1 1.680(10) . ?
C1S Cl1 1.680(10) 4 ?
C1S Cl2 1.784(17) . ?
C1SA Cl2 1.77(2) . ?
C1SA Cl1 1.81(2) . ?
C1SA Cl1 1.81(2) 4 ?

loop_
_geom_angle_atom_site_label_1
_geom_angle_atom_site_label_2
_geom_angle_atom_site_label_3
_geom_angle
_geom_angle_site_symmetry_1
_geom_angle_site_symmetry_3
_geom_angle_publ_flag
C6 C1 C2 119.1(5) . . ?
C6 C1 C7 118.5(4) . . ?
C2 C1 C7 122.3(5) . . ?
C3 C2 C1 120.8(5) . . ?
C3 C2 H2A 119.6 . . ?
C1 C2 H2A 119.6 . . ?
C2 C3 C4 119.9(5) . . ?
C2 C3 H3A 120.1 . . ?
C4 C3 H3A 120.1 . . ?
C3 C4 C5 120.0(5) . . ?
C3 C4 H4A 120.0 . . ?
C5 C4 H4A 120.0 . . ?
C6 C5 C4 120.4(5) . . ?
C6 C5 H5A 119.8 . . ?
C4 C5 H5A 119.8 . . ?
C5 C6 C1 119.8(5) . . ?
C5 C6 C16 121.9(5) . . ?
C1 C6 C16 118.3(4) . . ?
C12 C7 C8 118.6(4) . . ?
C12 C7 C1 118.2(5) . . ?
C8 C7 C1 122.8(5) . . ?
C9 C8 C7 119.9(6) . . ?
C9 C8 H8A 120.1 . . ?
C7 C8 H8A 120.1 . . ?
C8 C9 C10 122.0(6) . . ?
C8 C9 H9A 119.0 . . ?
C10 C9 H9A 119.0 . . ?
C9 C10 C11 117.3(5) . . ?
C9 C10 C13 123.5(6) . . ?
C11 C10 C13 118.8(6) . . ?
C12 C11 C10 121.2(6) . . ?
C12 C11 H11A 119.4 . . ?
C10 C11 H11A 119.4 . . ?
C11 C12 C7 120.5(6) . . ?
C11 C12 H12A 119.7 . . ?
C7 C12 H12A 119.7 . . ?
C14 C13 C15 116.2(6) . . ?
C14 C13 C10 125.9(6) . . ?
C15 C13 C10 117.9(6) . . ?
C13 C14 C14 122.3(4) . 4 ?
C13 C14 H14A 118.8 . . ?
C14 C14 H14A 118.8 4 . ?
C15 C15 C13 121.2(4) 4 . ?
C15 C15 H15A 119.4 4 . ?
C13 C15 H15A 119.4 . . ?
C17 C16 C21 118.3(5) . . ?
C17 C16 C6 122.7(5) . . ?
C21 C16 C6 118.6(5) . . ?
C16 C17 C18 121.1(6) . . ?
C16 C17 H17A 119.5 . . ?
C18 C17 H17A 119.5 . . ?
C17 C18 C19 120.9(6) . . ?
C17 C18 H18A 119.6 . . ?
C19 C18 H18A 119.6 . . ?
C20 C19 C18 117.2(5) . . ?
C20 C19 C22 120.5(5) . . ?
C18 C19 C22 122.1(6) . . ?
C21 C20 C19 122.0(5) . . ?
C21 C20 H20A 119.0 . . ?
C19 C20 H20A 119.0 . . ?
C20 C21 C16 120.1(5) . . ?
C20 C21 H21A 120.0 . . ?
C16 C21 H21A 120.0 . . ?
C24 C22 C23 116.9(5) . . ?
C24 C22 C19 122.3(6) . . ?
C23 C22 C19 120.4(5) . . ?
C22 C23 C23 121.0(3) . 4 ?
C22 C23 H23A 119.5 . . ?
C23 C23 H23A 119.5 4 . ?
C22 C24 C24 122.0(3) . 4 ?
C22 C24 H24A 119.0 . . ?
C24 C24 H24A 119.0 4 . ?
C1SA C1S Cl1 78.4(10) . . ?
C1SA C1S Cl1 78.4(10) . 4 ?
Cl1 C1S Cl1 115.9(11) . 4 ?
C1SA C1S Cl2 71.3(15) . . ?
Cl1 C1S Cl2 113.6(7) . . ?
Cl1 C1S Cl2 113.6(7) 4 . ?
C1S C1SA Cl2 72.6(17) . . ?
C1S C1SA Cl1 65.1(13) . . ?
Cl2 C1SA Cl1 108.0(13) . . ?
C1S C1SA Cl1 65.1(13) . 4 ?
Cl2 C1SA Cl1 108.0(13) . 4 ?
Cl1 C1SA Cl1 103.5(16) . 4 ?
C1S Cl1 C1SA 36.5(13) . . ?
C1SA Cl2 C1S 36.1(14) . . ?

loop_
_geom_torsion_atom_site_label_1
_geom_torsion_atom_site_label_2
_geom_torsion_atom_site_label_3
_geom_torsion_atom_site_label_4
_geom_torsion
_geom_torsion_site_symmetry_1
_geom_torsion_site_symmetry_2
_geom_torsion_site_symmetry_3
_geom_torsion_site_symmetry_4
_geom_torsion_publ_flag
C6 C1 C2 C3 1.2(9) . . . . ?
C7 C1 C2 C3 178.1(6) . . . . ?
C1 C2 C3 C4 -2.3(10) . . . . ?
C2 C3 C4 C5 1.1(9) . . . . ?
C3 C4 C5 C6 1.2(9) . . . . ?
C4 C5 C6 C1 -2.2(8) . . . . ?
C4 C5 C6 C16 178.0(6) . . . . ?
C2 C1 C6 C5 1.1(7) . . . . ?
C7 C1 C6 C5 -175.9(6) . . . . ?
C2 C1 C6 C16 -179.2(6) . . . . ?
C7 C1 C6 C16 3.8(7) . . . . ?
C6 C1 C7 C12 70.4(6) . . . . ?
C2 C1 C7 C12 -106.5(6) . . . . ?
C6 C1 C7 C8 -102.5(6) . . . . ?
C2 C1 C7 C8 80.6(7) . . . . ?
C12 C7 C8 C9 -6.5(8) . . . . ?
C1 C7 C8 C9 166.3(5) . . . . ?
C7 C8 C9 C10 0.5(9) . . . . ?
C8 C9 C10 C11 5.1(8) . . . . ?
C8 C9 C10 C13 -167.2(6) . . . . ?
C9 C10 C11 C12 -4.6(8) . . . . ?
C13 C10 C11 C12 168.0(5) . . . . ?
C10 C11 C12 C7 -1.4(9) . . . . ?
C8 C7 C12 C11 7.0(8) . . . . ?
C1 C7 C12 C11 -166.2(5) . . . . ?
C9 C10 C13 C14 -42.3(10) . . . . ?
C11 C10 C13 C14 145.6(7) . . . . ?
C9 C10 C13 C15 137.0(7) . . . . ?
C11 C10 C13 C15 -35.1(9) . . . . ?
C15 C13 C14 C14 -5.2(9) . . . 4 ?
C10 C13 C14 C14 174.0(5) . . . 4 ?
C14 C13 C15 C15 5.2(9) . . . 4 ?
C10 C13 C15 C15 -174.2(4) . . . 4 ?
C5 C6 C16 C17 78.8(7) . . . . ?
C1 C6 C16 C17 -101.0(6) . . . . ?
C5 C6 C16 C21 -108.6(6) . . . . ?
C1 C6 C16 C21 71.7(6) . . . . ?
C21 C16 C17 C18 -4.7(8) . . . . ?
C6 C16 C17 C18 168.0(5) . . . . ?
C16 C17 C18 C19 0.0(9) . . . . ?
C17 C18 C19 C20 5.7(8) . . . . ?
C17 C18 C19 C22 -168.6(5) . . . . ?
C18 C19 C20 C21 -6.8(9) . . . . ?
C22 C19 C20 C21 167.6(5) . . . . ?
C19 C20 C21 C16 2.2(9) . . . . ?
C17 C16 C21 C20 3.7(8) . . . . ?
C6 C16 C21 C20 -169.3(5) . . . . ?
C20 C19 C22 C24 31.8(8) . . . . ?
C18 C19 C22 C24 -154.0(6) . . . . ?
C20 C19 C22 C23 -141.4(6) . . . . ?
C18 C19 C22 C23 32.7(8) . . . . ?
C24 C22 C23 C23 -3.6(7) . . . 4 ?
C19 C22 C23 C23 170.0(4) . . . 4 ?
C23 C22 C24 C24 3.6(7) . . . 4 ?
C19 C22 C24 C24 -169.8(4) . . . 4 ?
Cl1 C1S C1SA Cl2 -120.1(4) . . . . ?
Cl1 C1S C1SA Cl2 120.1(4) 4 . . . ?
Cl1 C1S C1SA Cl1 -119.9(9) 4 . . . ?
Cl2 C1S C1SA Cl1 120.1(4) . . . . ?
Cl1 C1S C1SA Cl1 119.9(9) . . . 4 ?
Cl2 C1S C1SA Cl1 -120.1(4) . . . 4 ?
Cl1 C1S Cl1 C1SA 70.8(16) 4 . . . ?
Cl2 C1S Cl1 C1SA -63.4(14) . . . . ?
Cl2 C1SA Cl1 C1S 60.3(16) . . . . ?
Cl1 C1SA Cl1 C1S -54.0(15) 4 . . . ?
Cl1 C1SA Cl2 C1S -55.6(14) . . . . ?
Cl1 C1SA Cl2 C1S 55.6(14) 4 . . . ?
Cl1 C1S Cl2 C1SA 67.7(10) . . . . ?
Cl1 C1S Cl2 C1SA -67.7(10) 4 . . . ?

_refine_diff_density_max         0.973
_refine_diff_density_min         -0.342
_refine_diff_density_rms         0.080

_shelxl_version_number           2013-4

_shelx_res_file                  
;
TITL jasti22 in Abm2
CELL 1.54178 13.3249 26.5982 10.0862 90.000 90.000 90.000
ZERR 4.00 0.0009 0.0015 0.0006 0.000 0.000 0.000
LATT -5
SYMM -x, -y, z
SYMM -x, y+1/2, z
SYMM x, -y+1/2, z
SFAC C  H  Cl
UNIT 196  136  8
OMIT -3
L.S. 12
ACTA
BOND $H
FMAP 2
PLAN 40
SIZE 0.030 0.110 0.230
HTAB
CONF
twin
DFIX 1.78 C1S CL1 C1S CL2 C1SA CL1 C1SA CL2
TEMP -100.000
WGHT    0.160100    3.772200
BASF   0.24127
FVAR       0.07429
C1    1    0.699968    0.509326    0.774336    11.00000    0.03772    0.02928 =
         0.03181   -0.00097    0.00553    0.00120
C2    1    0.651508    0.555315    0.753039    11.00000    0.04321    0.03774 =
         0.03491   -0.00082   -0.00099    0.00249
AFIX  43
H2A   2    0.582837    0.555656    0.727734    11.00000   -1.20000
AFIX   0
C3    1    0.702028    0.599957    0.768282    11.00000    0.05542    0.02907 =
         0.04944    0.00113    0.00671    0.00550
AFIX  43
H3A   2    0.669046    0.630890    0.750441    11.00000   -1.20000
AFIX   0
C4    1    0.801396    0.599801    0.809814    11.00000    0.05533    0.03055 =
         0.04177   -0.00292    0.00691   -0.00785
AFIX  43
H4A   2    0.836108    0.630660    0.821898    11.00000   -1.20000
AFIX   0
C5    1    0.850056    0.554440    0.833703    11.00000    0.04047    0.03418 =
         0.04188   -0.00158    0.00582   -0.00617
AFIX  43
H5A   2    0.917641    0.554439    0.863692    11.00000   -1.20000
AFIX   0
C6    1    0.800622    0.509333    0.814052    11.00000    0.04166    0.02988 =
         0.02808   -0.00280    0.00087    0.00027
C7    1    0.646440    0.459875    0.762694    11.00000    0.02684    0.03279 =
         0.03442    0.00222    0.00423   -0.00093
C8    1    0.628205    0.436569    0.641654    11.00000    0.04067    0.03301 =
         0.04159    0.00112   -0.00214    0.00075
AFIX  43
H8A   2    0.636367    0.454789    0.561365    11.00000   -1.20000
AFIX   0
C9    1    0.598204    0.386882    0.638386    11.00000    0.04845    0.03547 =
         0.05236   -0.00900   -0.00720    0.00494
AFIX  43
H9A   2    0.586480    0.371357    0.554988    11.00000   -1.20000
AFIX   0
C10   1    0.584680    0.358974    0.753050    11.00000    0.03309    0.03038 =
         0.06741   -0.00501   -0.00559    0.00187
C11   1    0.594667    0.384082    0.873422    11.00000    0.04437    0.03204 =
         0.04645    0.00621    0.01044   -0.00295
AFIX  43
H11A  2    0.581085    0.366671    0.953680    11.00000   -1.20000
AFIX   0
C12   1    0.624016    0.433935    0.878253    11.00000    0.04466    0.03633 =
         0.03899   -0.00145    0.00679   -0.00178
AFIX  43
H12A  2    0.628853    0.450540    0.961398    11.00000   -1.20000
AFIX   0
C13   1    0.572885    0.303396    0.753951    11.00000    0.03689    0.03224 =
         0.07946   -0.00147   -0.00762    0.00054
C14   1    0.516527    0.275956    0.667225    11.00000    0.05392    0.04345 =
         0.09357   -0.00110   -0.01489    0.00053
AFIX  43
H14A  2    0.475843    0.293181    0.604620    11.00000   -1.20000
AFIX   0
C15   1    0.624572    0.276137    0.850937    11.00000    0.07150    0.04472 =
         0.08038   -0.00522   -0.01598   -0.00561
AFIX  43
H15A  2    0.660333    0.293666    0.918039    11.00000   -1.20000
AFIX   0
C16   1    0.851837    0.459508    0.834715    11.00000    0.03221    0.03057 =
         0.04070    0.00077   -0.00149   -0.00565
C17   1    0.866758    0.438876    0.958901    11.00000    0.04676    0.03732 =
         0.03585   -0.00251   -0.00028   -0.00223
AFIX  43
H17A  2    0.856113    0.458978    1.035475    11.00000   -1.20000
AFIX   0
C18   1    0.897200    0.389009    0.973637    11.00000    0.04561    0.03334 =
         0.03854   -0.00026   -0.01092    0.00008
AFIX  43
H18A  2    0.907010    0.375645    1.060017    11.00000   -1.20000
AFIX   0
C19   1    0.913433    0.358492    0.863121    11.00000    0.03256    0.03332 =
         0.04361   -0.00095   -0.00028    0.00006
C20   1    0.906883    0.381141    0.738740    11.00000    0.04479    0.04121 =
         0.04861   -0.00854    0.00467   -0.00146
AFIX  43
H20A  2    0.924688    0.362224    0.662388    11.00000   -1.20000
AFIX   0
C21   1    0.875291    0.430249    0.723184    11.00000    0.04656    0.03275 =
         0.03492   -0.00079    0.00418    0.00128
AFIX  43
H21A  2    0.869434    0.444232    0.636860    11.00000   -1.20000
AFIX   0
C22   1    0.927577    0.303163    0.874898    11.00000    0.03392    0.03262 =
         0.05274    0.00101   -0.00266   -0.00046
C23   1    0.878401    0.276210    0.973837    11.00000    0.04945    0.03604 =
         0.04343   -0.00267    0.00536    0.00370
AFIX  43
H23A  2    0.844343    0.293802    1.042356    11.00000   -1.20000
AFIX   0
C24   1    0.980254    0.275813    0.782798    11.00000    0.03656    0.03649 =
         0.05815    0.00566    0.01048    0.00164
AFIX  43
H24A  2    1.017844    0.293130    0.717073    11.00000   -1.20000
AFIX   0
C1S   1    0.791979    0.250000    0.453499    10.37000    0.09333
C1SA  1    0.709678    0.250000    0.462572    10.13000    0.09090
CL1   3    0.771811    0.196474    0.537723    10.66667    0.11397    0.03186 =
         0.07673    0.00795    0.02176    0.00457
CL2   3    0.738664    0.250000    0.291284    10.33330    0.10935    0.06355 =
         0.08250    0.00000   -0.03733    0.00000
HKLF 4 1 1 0 0 0 1 0 0 0 1

REM  jasti22 in Abm2
REM R1 =  0.0750 for    2247 Fo > 4sig(Fo)  and  0.0809 for all    2516 data
REM    239 parameters refined using      5 restraints

END

WGHT      0.1599      3.8419

REM No hydrogen bonds found for HTAB generation

REM Highest difference peak  0.973,  deepest hole -0.342,  1-sigma level  0.080
Q1    1   0.6768  0.2500  0.3432  10.50000  0.05    0.97
Q2    1   0.7216  0.3029  1.0474  11.00000  0.05    0.77
Q3    1   0.6379  0.2764  0.6280  11.00000  0.05    0.71
Q4    1   0.5162  0.2786  0.8025  11.00000  0.05    0.62
Q5    1   0.8273  0.2500  0.2513  10.50000  0.05    0.56
Q6    1   0.6903  0.2500  0.1554  10.50000  0.05    0.44
Q7    1   0.7167  0.1993  0.4797  11.00000  0.05    0.41
Q8    1   0.8663  0.4400  0.7565  11.00000  0.05    0.28
Q9    1   0.8412  0.4415  1.1233  11.00000  0.05    0.25
Q10   1   0.7571  0.3623  0.7809  11.00000  0.05    0.24
Q11   1   0.8841  0.2669  0.4264  11.00000  0.05    0.23
Q12   1   0.6580  0.4429  0.9573  11.00000  0.05    0.21
Q13   1   0.7332  0.2294  0.5219  11.00000  0.05    0.21
Q14   1   0.6712  0.2500  0.7572  10.50000  0.05    0.21
Q15   1   0.4515  0.2876  0.8275  11.00000  0.05    0.20
Q16   1   0.8745  0.2740  0.7472  11.00000  0.05    0.20
Q17   1   0.6251  0.3694  0.6998  11.00000  0.05    0.20
Q18   1   0.7623  0.5097  0.7559  11.00000  0.05    0.19
Q19   1   0.6847  0.2500  0.9482  10.50000  0.05    0.19
Q20   1   0.8537  0.5365  0.7565  11.00000  0.05    0.19
Q21   1   0.6566  0.2500  0.5323  10.50000  0.05    0.18
Q22   1   0.7607  0.5089  0.8216  11.00000  0.05    0.18
Q23   1   0.9029  0.3637  1.1051  11.00000  0.05    0.18
Q24   1   0.9670  0.3746  0.8026  11.00000  0.05    0.18
Q25   1   1.0000  0.5000  0.9190  10.50000  0.05    0.18
Q26   1   0.8779  0.3719  0.9221  11.00000  0.05    0.18
Q27   1   0.6070  0.3730  0.8149  11.00000  0.05    0.17
Q28   1   0.8754  0.3688  0.6033  11.00000  0.05    0.17
Q29   1   0.7954  0.2500  0.7496  10.50000  0.05    0.17
Q30   1   0.6313  0.4351  1.0711  11.00000  0.05    0.17
Q31   1   0.7244  0.4087  0.7850  11.00000  0.05    0.17
Q32   1   0.8167  0.2500  0.7274  10.50000  0.05    0.17
Q33   1   0.7897  0.1693  0.4292  11.00000  0.05    0.17
Q34   1   0.8595  0.5101  1.0582  11.00000  0.05    0.16
Q35   1   0.8663  0.4396  0.5461  11.00000  0.05    0.16
Q36   1   0.9825  0.2765  1.0312  11.00000  0.05    0.16
Q37   1   0.8716  0.2786  0.8601  11.00000  0.05    0.16
Q38   1   0.8964  0.3537  0.6430  11.00000  0.05    0.16
Q39   1   0.8523  0.2732  0.9675  11.00000  0.05    0.16
Q40   1   0.4392  0.3239  0.5393  11.00000  0.05    0.16
;
_shelx_res_checksum              69774

_shelx_hkl_file                  
;
   0   0   2 1000.00   35.66
   0   0  -2  937.30   35.65
   0   0   4  165.31    7.04
   0   0   6    7.67    0.50
   0   0   8   16.95    0.51
   0   0   8   17.77    0.66
   0   0  10   18.27    0.75
   0   0  10   18.11    0.69
   0   0  10   17.56    0.54
   0   0  12    1.46    0.08
   0   1   1   -0.24    0.04
   0  -1  -1   -0.20    0.05
   0  -1   1   -0.20    0.06
   0  -1  -1   -0.19    0.04
   0   1   3    0.11    0.06
   0  -1   3    0.15    0.13
   0   1   5   -0.05    0.16
   0  -1   5    0.07    0.15
   0   1   7   -0.30    0.18
   0   1   7    0.04    0.05
   0  -1   7   -0.39    0.18
   0  -1   7    0.01    0.05
   0   1   9    0.08    0.06
   0   1   9    0.03    0.10
   0   1   9    0.08    0.08
   0  -1   9   -0.02    0.06
   0  -1   9   -0.01    0.07
   0   1  11    0.06    0.09
   0   1  11   -0.01    0.06
   0   1  11    0.02    0.11
   0   1  11    0.03    0.07
   0  -1  11   -0.02    0.07
   0  -1  11   -0.01    0.12
   0  -1  11    0.00    0.06
   0   2   0    6.28    0.26
   0   2   2  155.65    5.45
   0  -2   2  148.04    6.23
   0  -2   2  137.93    5.43
   0   2   4    1.16    0.20
   0  -2   4    0.91    0.18
   0   2   6    8.94    0.56
   0  -2   6    9.22    0.56
   0   2   8    2.97    0.17
   0   2   8    2.74    0.14
   0   2   8    2.61    0.21
   0  -2   8    3.04    0.16
   0   2  10    2.04    0.18
   0   2  10    1.88    0.20
   0   2  10    1.83    0.13
   0   2  10    1.76    0.16
   0  -2  10    1.80    0.12
   0  -2  10    1.82    0.16
   0   3   1   -0.08    0.07
   0  -3   1    0.00    0.07
   0  -3   1    0.01    0.06
   0  -3  -1    0.02    0.06
   0   3   3    0.09    0.08
   0  -3   3    0.10    0.13
   0  -3   3    0.06    0.05
   0   3   5    0.05    0.15
   0  -3   5    0.24    0.16
   0   3   7   -0.04    0.05
   0   3   7   -0.22    0.20
   0  -3   7   -0.04    0.04
   0  -3   7   -0.34    0.19
   0   3   9   -0.11    0.13
   0   3   9   -0.13    0.07
   0   3   9    0.04    0.10
   0   3   9   -0.03    0.06
   0  -3   9   -0.02    0.07
   0  -3   9    0.03    0.06
   0   3  11   -0.01    0.09
   0   3  11    0.11    0.12
   0   3  11   -0.10    0.07
   0  -3  11   -0.17    0.06
   0  -3  11   -0.02    0.07
   0  -3  11    0.19    0.13
   0  -4   0   24.03    1.05
   0   4   2   14.56    0.61
   0  -4  -2   14.85    0.67
   0  -4   2   14.14    0.67
   0  -4   4   35.14    1.58
   0   4   6   13.42    0.51
   0   4   6   13.29    0.74
   0  -4   6   13.12    0.73
   0   4   8   12.16    0.48
   0   4   8   12.31    0.38
   0   4   8   11.72    0.51
   0  -4   8   11.92    0.47
   0   4  10    0.37    0.14
   0   4  10    0.30    0.12
   0   4  10    0.47    0.07
   0   4  10    0.37    0.09
   0  -4  10    0.42    0.07
   0  -4  10    0.40    0.09
   0   5   1    0.04    0.12
   0  -5   1    0.00    0.09
   0  -5   1   -0.16    0.07
   0  -5  -1    0.01    0.09
   0   5   3    0.05    0.10
   0  -5  -3    0.11    0.10
   0  -5   3    0.26    0.14
   0  -5  -3    0.06    0.04
   0   5   5    0.01    0.17
   0  -5   5    0.16    0.15
   0   5   7   -0.31    0.20
   0   5   7   -0.05    0.06
   0  -5   7    0.02    0.04
   0  -5   7   -0.18    0.19
   0   5   9   -0.03    0.06
   0   5   9   -0.07    0.13
   0   5   9   -0.11    0.07
   0   5   9    0.10    0.11
   0  -5   9   -0.04    0.06
   0  -5   9   -0.04    0.06
   0   5  11   -0.02    0.10
   0   5  11    0.11    0.06
   0   5  11    0.07    0.11
   0  -5  11   -0.11    0.06
   0  -5  11   -0.01    0.06
   0   6   0  374.66   13.05
   0  -6   0  349.12   14.94
   0  -6   0  333.36   14.86
   0   6   2   18.14    0.79
   0  -6  -2   19.14    0.85
   0  -6   2   18.35    0.84
   0  -6   2   18.93    0.86
   0   6   4   16.27    0.80
   0   6   4   16.91    0.73
   0  -6  -4   16.61    0.78
   0  -6   4   16.14    0.80
   0   6   6   13.66    0.78
   0   6   6   14.39    0.55
   0  -6   6   15.56    0.82
   0  -6   6   14.18    0.79
   0   6   8    3.11    0.23
   0   6   8    3.11    0.14
   0   6   8    2.80    0.24
   0   6   8    3.16    0.19
   0  -6   8    2.97    0.16
   0   6  10    0.24    0.07
   0   6  10    0.32    0.13
   0   6  10    0.28    0.12
   0  -6  10    0.32    0.07
   0  -6  10    0.29    0.08
   0   7   1   -0.06    0.11
   0  -7  -1    0.01    0.09
   0  -7   1   -0.01    0.12
   0  -7   1   -0.02    0.08
   0   7   3   -0.15    0.06
   0   7   3    0.05    0.13
   0  -7   3    0.07    0.12
   0  -7  -3    0.00    0.09
   0  -7   3    0.04    0.12
   0  -7  -3    0.04    0.05
   0   7   5   -0.04    0.16
   0  -7   5    0.11    0.17
   0  -7   5    0.46    0.18
   0   7   7   -0.07    0.06
   0  -7   7   -0.17    0.19
   0  -7   7    0.02    0.05
   0  -7   7    0.08    0.20
   0   7   9    0.04    0.11
   0   7   9    0.01    0.13
   0   7   9    0.07    0.07
   0  -7   9    0.01    0.06
   0   7  11    0.01    0.10
   0   7  11    0.08    0.09
   0  -7  11   -0.10    0.06
   0  -7  11   -0.04    0.05
   0   8   0    6.78    0.39
   0  -8   0    6.26    0.31
   0  -8   0    6.87    0.38
   0   8   2   52.40    2.71
   0   8   2   58.98    2.26
   0  -8  -2   60.49    2.51
   0  -8   2   61.16    2.53
   0  -8   2   56.36    2.49
   0   8   4    3.29    0.30
   0   8   4    3.21    0.22
   0  -8   4    3.33    0.27
   0  -8   4    3.36    0.30
   0  -8  -4    3.55    0.19
   0   8   6   28.32    1.06
   0  -8   6   28.51    1.40
   0  -8   6   29.51    1.43
   0   8   8    0.85    0.08
   0   8   8    1.06    0.15
   0   8   8    0.73    0.15
   0  -8   8    0.78    0.08
   0   8  10    3.96    0.26
   0   8  10    3.69    0.16
   0   8  10    3.47    0.26
   0  -8  10    3.71    0.16
   0  -8  10    3.87    0.20
   0   9   1   -0.24    0.12
   0   9   1   -0.08    0.05
   0  -9   1    0.00    0.14
   0  -9   1   -0.03    0.08
   0  -9  -1    0.04    0.12
   0   9   3   -0.15    0.07
   0   9   3   -0.05    0.15
   0  -9   3    0.12    0.13
   0  -9  -3    0.02    0.10
   0  -9   3   -0.05    0.13
   0  -9  -3   -0.01    0.06
   0  -9  -5    0.00    0.04
   0  -9   5    0.07    0.17
   0  -9   5    0.13    0.18
   0   9   7    0.15    0.12
   0   9   7   -0.01    0.05
   0   9   7   -0.04    0.10
   0  -9   7   -0.27    0.21
   0  -9   7    0.14    0.22
   0  -9   7    0.05    0.05
   0   9   9    0.04    0.13
   0   9   9    0.10    0.07
   0   9   9   -0.07    0.12
   0  -9   9   -0.03    0.06
   0   9  11   -0.05    0.10
   0   9  11   -0.07    0.09
   0  -9  11   -0.04    0.05
   0  10   0    2.55    0.26
   0 -10   0    2.45    0.16
   0 -10   0    2.91    0.24
   0  10   2   30.76    1.47
   0  10   2   34.10    1.33
   0 -10  -2   30.22    1.40
   0 -10   2   30.08    1.42
   0 -10   2   30.21    1.38
   0  10   4   16.64    0.82
   0 -10  -4   16.56    0.83
   0 -10   4   16.71    0.83
   0 -10   4   16.62    0.86
   0 -10  -4   16.95    0.81
   0  10   6    0.98    0.14
   0 -10   6    1.69    0.31
   0 -10   6    1.34    0.27
   0  10   8    6.70    0.35
   0  10   8    6.42    0.36
   0  10   8    6.43    0.23
   0  10   8    6.15    0.43
   0 -10   8    6.32    0.27
   0  10  10    1.73    0.18
   0  10  10    1.72    0.16
   0 -10  10    2.06    0.12
   0 -10  10    1.96    0.14
   0  11   1   -0.09    0.05
   0  11   1    0.07    0.15
   0 -11  -1   -0.02    0.12
   0 -11   1    0.07    0.12
   0  11   3   -0.10    0.07
   0  11   3   -0.08    0.16
   0 -11   3   -0.08    0.15
   0 -11  -3   -0.01    0.06
   0 -11   3   -0.16    0.12
   0 -11  -3    0.00    0.12
   0  11   5   -0.06    0.09
   0 -11   5   -0.14    0.17
   0 -11   5    0.06    0.19
   0 -11  -5    0.05    0.05
   0  11   7   -0.05    0.06
   0  11   7    0.06    0.11
   0  11   7    0.08    0.13
   0  11   7   -0.05    0.12
   0 -11   7   -0.03    0.05
   0  11   9    0.02    0.13
   0  11   9    0.02    0.12
   0 -11   9    0.08    0.07
   0  11  11    0.07    0.09
   0  11  11    0.08    0.08
   0 -11  11   -0.05    0.04
   0 -12   0  241.70   10.31
   0  12   2    1.78    0.28
   0  12   2    1.49    0.14
   0 -12  -2    1.97    0.23
   0 -12   2    1.64    0.24
   0  12   4    0.87    0.11
   0 -12  -4    0.92    0.10
   0 -12   4    0.98    0.24
   0 -12   4    0.88    0.22
   0 -12  -4    0.87    0.20
   0  12   6    9.26    0.49
   0 -12   6    7.29    0.58
   0 -12   6    8.93    0.64
   0  12   8    5.66    0.33
   0  12   8    5.31    0.33
   0  12   8    5.32    0.41
   0 -12   8    5.74    0.25
   0  12  10    6.08    0.33
   0  12  10    7.00    0.33
   0 -12  10    5.93    0.21
   0 -12  10    6.08    0.27
   0  13   1    0.02    0.03
   0 -13  -1    0.09    0.12
   0 -13   1    0.04    0.13
   0  13   3    0.04    0.08
   0 -13   3   -0.01    0.16
   0 -13  -3    0.02    0.07
   0 -13  -3   -0.15    0.13
   0  13   5    0.15    0.11
   0 -13   5    0.15    0.21
   0 -13  -5    0.00    0.05
   0  13   7    0.02    0.13
   0  13   7   -0.05    0.12
   0  13   7    0.22    0.15
   0 -13   7   -0.02    0.05
   0  13   9   -0.20    0.13
   0  13   9   -0.01    0.11
   0 -13   9   -0.04    0.06
   0 -14   0   12.51    0.66
   0  14   2    1.08    0.11
   0 -14  -2    0.78    0.19
   0 -14   2    0.99    0.22
   0  14   4    6.25    0.35
   0 -14   4    5.18    0.45
   0 -14  -4    5.92    0.33
   0 -14  -4    5.72    0.42
   0  14   6    3.06    0.26
   0  14   6    4.09    0.31
   0  14   6    3.48    0.26
   0 -14   6    3.00    0.16
   0  14   8    0.51    0.14
   0  14   8    0.57    0.16
   0 -14   8    0.52    0.08
   0  14  10    0.22    0.10
   0  14  10    0.17    0.12
   0 -14  10    0.20    0.06
   0 -14  10    0.23    0.05
   0 -15  -1   -0.03    0.14
   0 -15   1   -0.01    0.15
   0  15   3    0.16    0.09
   0 -15   3   -0.04    0.16
   0 -15  -3   -0.03    0.07
   0 -15  -3   -0.06    0.15
   0  15  -5   -0.06    0.13
   0  15   5    0.22    0.13
   0 -15  -5   -0.01    0.07
   0 -15   5   -0.02    0.05
   0 -15   5    0.17    0.24
   0  15   7   -0.19    0.18
   0  15   7   -0.05    0.14
   0  15   7    0.04    0.12
   0 -15   7   -0.04    0.06
   0  15   9   -0.07    0.12
   0  15   9    0.00    0.12
   0 -15   9    0.02    0.06
   0 -16   0   74.34    3.28
   0 -16  -2    0.52    0.19
   0 -16   2    0.10    0.17
   0 -16   2    0.11    0.05
   0  16   4    0.45    0.12
   0 -16  -4    0.51    0.10
   0 -16   4    0.44    0.24
   0 -16   4    0.23    0.05
   0  16   6    4.12    0.30
   0  16   6    3.97    0.36
   0  16   6    3.71    0.27
   0 -16   6    3.93    0.19
   0  16   8    1.27    0.19
   0  16   8    1.36    0.17
   0 -16   8    1.22    0.13
   0  16  10    1.07    0.13
   0  16  10    1.19    0.12
   0 -16  10    1.25    0.08
   0 -17   1    0.05    0.05
   0 -17   1    0.02    0.15
   0 -17  -1   -0.13    0.15
   0 -17  -1    0.03    0.05
   0 -17   3    0.20    0.21
   0 -17  -3    0.09    0.08
   0 -17   3   -0.01    0.05
   0  17   5    0.21    0.12
   0  17  -5    0.11    0.13
   0  17   5   -0.33    0.13
   0  17   5    0.06    0.15
   0 -17   5    0.06    0.05
   0 -17  -5    0.03    0.07
   0  17   7    0.02    0.15
   0  17   7   -0.03    0.12
   0 -17   7    0.00    0.06
   0  17   9   -0.08    0.11
   0  17   9   -0.07    0.11
   0 -17   9   -0.05    0.05
   0 -18   0   18.05    0.68
   0 -18   0   17.83    0.93
   0 -18   2    5.93    0.47
   0 -18   2    6.37    0.26
   0  18  -4    8.58    0.43
   0  18   4    9.15    0.45
   0  18   4    7.91    0.44
   0 -18   4    7.87    0.66
   0 -18  -4    9.61    0.48
   0 -18   4    9.34    0.35
   0  18   6   19.86    0.84
   0  18   6   18.68    0.98
   0  18   6   21.06    0.82
   0 -18   6   20.70    0.75
   0  18   8    2.45    0.23
   0  18   8    2.60    0.23
   0 -18   8    2.23    0.15
   0 -19   1   -0.01    0.05
   0 -19   1   -0.05    0.17
   0 -19  -1   -0.05    0.06
   0  19  -3    0.11    0.12
   0  19   3    0.05    0.14
   0 -19   3    0.05    0.05
   0 -19  -3    0.10    0.10
   0 -19  -3    0.05    0.09
   0 -19   3    0.18    0.23
   0  19  -5    0.03    0.14
   0  19   5    0.06    0.15
   0  19   5   -0.01    0.11
   0 -19  -5    0.09    0.11
   0 -19  -5    0.07    0.08
   0 -19   5    0.11    0.06
   0  19   7    0.10    0.12
   0  19   7    0.01    0.14
   0 -19   7   -0.07    0.06
   0  19   9   -0.04    0.10
   0  19   9    0.03    0.11
   0 -20   0   35.44    1.30
   0  20   2    4.64    0.31
   0  20  -2    4.96    0.29
   0  20  -2    4.69    0.31
   0 -20   2    3.63    0.41
   0 -20   2    4.57    0.22
   0 -20  -2    4.76    0.26
   0 -20  -2    4.89    0.31
   0  20   4   25.84    1.04
   0  20  -4   25.55    1.03
   0 -20   4   26.38    0.96
   0 -20  -4   26.76    1.26
   0 -20  -4   24.08    1.01
   0  20   6    0.21    0.13
   0  20   6    0.46    0.16
   0 -20  -6    0.22    0.11
   0 -20   6    0.46    0.07
   0  20   8    1.78    0.18
   0  20   8    1.94    0.17
   0 -20   8    2.04    0.12
   0  21  -1    0.08    0.12
   0  21   1   -0.04    0.14
   0  21  -1   -0.03    0.11
   0 -21  -1    0.02    0.09
   0 -21   1    0.06    0.06
   0 -21   1    0.01    0.09
   0 -21  -1   -0.01    0.06
   0  21  -3   -0.06    0.12
   0  21   3    0.14    0.15
   0 -21  -3    0.07    0.09
   0 -21  -3    0.04    0.11
   0 -21   3    0.02    0.06
   0  21   5    0.16    0.16
   0 -21  -5    0.09    0.11
   0 -21  -5    0.01    0.07
   0 -21   5    0.00    0.06
   0  21   7    0.03    0.13
   0  21   7   -0.02    0.11
   0 -21   7   -0.02    0.06
   0  22   0    1.59    0.18
   0  22   0    1.58    0.18
   0 -22   0    1.73    0.14
   0 -22   0    2.03    0.17
   0  22  -2    9.65    0.47
   0  22  -2    9.13    0.47
   0  22   2   10.11    0.48
   0 -22  -2    9.71    0.54
   0 -22  -2    9.92    0.44
   0 -22   2   10.03    0.40
   0  22  -4    4.72    0.32
   0  22   4    4.68    0.33
   0 -22  -4    4.60    0.29
   0 -22  -4    4.63    0.29
   0 -22   4    4.38    0.22
   0  22   6    2.07    0.21
   0 -22   6    2.20    0.14
   0 -22  -6    2.04    0.20
   0  22   8    0.50    0.12
   0  23  -1   -0.11    0.12
   0  23  -1    0.03    0.13
   0  23   1   -0.13    0.14
   0 -23  -1   -0.10    0.10
   0 -23   1    0.04    0.10
   0 -23   1    0.03    0.06
   0 -23  -1    0.03    0.07
   0  23   3   -0.02    0.15
   0  23  -3    0.01    0.14
   0 -23   3    0.03    0.06
   0 -23  -3    0.00    0.08
   0 -23  -3    0.06    0.11
   0  23   5    0.07    0.15
   0 -23  -5   -0.02    0.10
   0 -23   5    0.09    0.07
   0  23   7   -0.04    0.12
   0 -23   7    0.06    0.05
   0  24   0   20.28    0.83
   0  24   0   19.84    0.82
   0 -24   0   19.34    0.75
   0 -24   0   19.94    0.80
   0  24  -2    0.24    0.14
   0  24   2    0.01    0.14
   0 -24  -2    0.10    0.11
   0 -24   2    0.14    0.07
   0 -24  -2    0.22    0.10
   0 -24   2    0.17    0.10
   0  24   4    1.18    0.19
   0  24  -4    1.28    0.18
   0 -24  -4    1.06    0.14
   0 -24   4    1.16    0.11
   0  24   6    0.53    0.14
   0 -24  -6    0.66    0.12
   0 -24   6    0.45    0.07
   0  25  -1   -0.03    0.14
   0  25   1    0.06    0.14
   0 -25  -1    0.10    0.11
   0 -25   1    0.08    0.07
   0 -25   1    0.11    0.10
   0  25   3    0.02    0.15
   0  25  -3    0.01    0.14
   0 -25  -3    0.15    0.11
   0 -25   3    0.05    0.07
   0  25   5   -0.08    0.12
   0 -25  -5    0.04    0.11
   0 -25   5   -0.04    0.06
   0  25   7    0.01    0.09
   0  26   0    4.26    0.31
   0 -26   0    4.45    0.27
   0  26  -2    2.47    0.25
   0  26   2    2.23    0.22
   0 -26  -2    2.61    0.23
   0 -26   2    2.66    0.17
   0 -26   2    2.40    0.20
   0  26   4   -0.01    0.13
   0  26  -4    0.09    0.13
   0 -26  -4    0.15    0.11
   0 -26   4    0.04    0.06
   0  26   6    3.34    0.22
   0 -26   6    3.67    0.20
   0  27  -1    0.02    0.13
   0  27   1    0.16    0.14
   0 -27   1    0.05    0.09
   0 -27   1   -0.05    0.06
   0 -27  -1   -0.16    0.11
   0  27  -3   -0.09    0.12
   0  27   3   -0.14    0.12
   0 -27   3   -0.01    0.06
   0 -27  -3   -0.07    0.11
   0  27   5   -0.03    0.11
   0 -27  -5   -0.04    0.09
   0 -27   5    0.00    0.05
   0  28   0    0.18    0.13
   0 -28   0    0.33    0.11
   0  28  -2    3.47    0.25
   0  28   2    3.22    0.25
   0 -28  -2    3.49    0.24
   0 -28   2    3.18    0.17
   0 -28   2    3.11    0.21
   0  28   4    1.20    0.14
   0 -28   4    1.19    0.11
   0 -28  -4    1.25    0.14
   0  29  -1   -0.09    0.13
   0  29   1   -0.10    0.12
   0 -29   1    0.07    0.10
   0 -29  -1   -0.01    0.10
   0  29  -3    0.01    0.11
   0  29   3    0.09    0.11
   0 -29  -3   -0.06    0.09
   0  30   0    2.99    0.22
   0 -30   0    3.08    0.21
   0  30  -2   -0.01    0.10
   0  30   2    0.28    0.11
   0 -30  -2    0.06    0.09
   0 -30   2    0.21    0.08
   0  31  -1   -0.08    0.08
   0  31   1   -0.12    0.08
   0 -31   1    0.02    0.07
   0 -31  -1   -0.03    0.08
   0 -31   1    0.00    0.07
  -1   0  10    1.88    0.15
  -1   0  10    1.67    0.13
  -1   0  10    1.60    0.19
  -1   0   8   26.01    0.97
  -1   0   6   12.01    0.69
  -1   0   2  202.74    7.50
  -1   0   0    0.13    0.05
   1   0   2  171.14    7.24
   1   0   4   10.49    0.55
   1   0   6   10.79    0.64
   1   0   8   26.27    1.03
   1   0   8   26.35    0.77
   1   0   8   27.29    0.99
   1   0  10    1.73    0.16
   1   0  10    1.77    0.16
   1   0  10    1.60    0.12
   1   0  10    1.64    0.20
  -1   1  11    0.32    0.12
  -1   1  11    0.35    0.07
  -1   1  11    0.31    0.08
  -1  -1  11    0.40    0.07
  -1  -1  11    0.44    0.08
  -1  -1  11    0.25    0.12
  -1   1   9   13.06    0.51
  -1   1   9   12.67    0.40
  -1  -1   9   12.76    0.40
  -1  -1   9   12.68    0.51
  -1   1   7    6.31    0.51
  -1   1   7    6.87    0.28
  -1  -1   7    6.57    0.27
  -1  -1   7    6.44    0.49
  -1   1   5   17.54    0.89
  -1  -1   5   18.35    0.90
  -1   1   3   64.78    2.50
  -1  -1   3   68.31    2.50
  -1   1   1   38.78    1.43
  -1  -1   1   38.66    1.43
   1  -1  -1   35.25    1.62
  -1   1  -1   33.90    1.34
   1   1   1   35.97    1.53
   1  -1   1   36.37    1.34
   1  -1   1   35.91    1.54
   1   1   3   71.41    3.02
   1  -1   3   68.95    3.02
   1   1   5   17.42    0.87
   1  -1   5   17.53    0.88
   1   1   7    6.56    0.27
   1   1   7    5.96    0.50
   1  -1   7    5.87    0.50
   1  -1   7    6.31    0.26
   1   1   9   12.55    0.40
   1   1   9   12.52    0.51
   1   1   9   13.35    0.54
   1  -1   9   12.53    0.54
   1  -1   9   12.73    0.40
   1  -1   9   12.79    0.51
   1   1  11    0.32    0.10
   1   1  11    0.29    0.08
   1   1  11    0.45    0.15
   1  -1  11    0.33    0.07
   1  -1  11    0.22    0.10
   1  -1  11    0.57    0.15
   1  -1  11    0.29    0.07
  -1   2  10    3.04    0.16
  -1   2  10    3.08    0.25
  -1   2  10    3.27    0.19
  -1  -2  10    3.21    0.15
  -1  -2  10    3.15    0.19
  -1   2   8   10.13    0.40
  -1   2   8    9.68    0.31
  -1  -2   8    9.80    0.39
  -1   2   6    8.60    0.55
  -1  -2   6    8.85    0.55
  -1   2   4    2.25    0.17
  -1  -2   4    2.29    0.23
  -1   2   2    3.61    0.21
  -1  -2   2    3.73    0.21
   1  -2  -2    3.88    0.23
  -1   2   0    0.04    0.06
   1  -2   0    0.10    0.06
   1  -2   0    0.07    0.05
   1   2   2    3.62    0.23
   1  -2   2    3.73    0.24
   1   2   4    2.58    0.25
   1  -2   4    2.50    0.24
   1   2   6    7.46    0.51
   1  -2   6    7.64    0.50
   1   2   8    9.47    0.30
   1   2   8    9.80    0.39
   1   2   8    8.96    0.43
   1  -2   8    9.53    0.38
   1  -2   8    9.35    0.30
   1   2  10    3.08    0.23
   1   2  10    3.07    0.15
   1   2  10    3.17    0.26
   1   2  10    2.91    0.19
   1  -2  10    2.97    0.15
   1  -2  10    3.24    0.19
   1  -2  10    2.88    0.23
  -1   3  11    0.26    0.11
  -1   3  11    0.30    0.07
  -1   3  11    0.19    0.10
  -1  -3  11    0.12    0.06
  -1  -3  11    0.23    0.07
  -1  -3  11    0.35    0.13
  -1   3   9    0.86    0.14
  -1   3   9    1.17    0.09
  -1   3   9    1.27    0.12
  -1   3   9    1.25    0.18
  -1  -3   9    1.08    0.10
  -1   3   7    1.48    0.11
  -1   3   7    0.77    0.27
  -1  -3   7    1.54    0.28
  -1  -3   7    1.25    0.09
  -1  -3   5    3.92    0.32
  -1   3   3   66.18    2.49
  -1  -3   3   65.14    2.47
  -1   3   1   29.18    1.11
   1  -3  -1   28.18    1.25
  -1   3  -1   28.08    1.04
  -1  -3  -1   28.53    1.18
   1  -3   1   26.91    1.19
   1  -3   1   25.67    1.18
   1   3   3   66.23    2.94
  -1  -3  -3   68.96    3.20
   1  -3   3   70.00    2.95
   1   3   5    3.53    0.31
   1  -3   5    3.24    0.29
   1   3   7    0.92    0.31
   1   3   7    1.32    0.12
   1  -3   7    1.46    0.11
   1  -3   7    1.19    0.28
   1   3   9    1.23    0.12
   1   3   9    1.09    0.09
   1   3   9    1.12    0.17
   1   3   9    1.23    0.14
   1  -3   9    0.87    0.16
   1  -3   9    1.19    0.09
   1  -3   9    1.27    0.11
   1   3  11    0.15    0.07
   1   3  11    0.15    0.10
   1   3  11    0.17    0.13
   1  -3  11    0.19    0.07
   1  -3  11    0.23    0.14
   1  -3  11    0.17    0.07
  -1   4  10    0.10    0.08
  -1   4  10    0.12    0.07
  -1   4  10    0.18    0.11
  -1   4  10    0.26    0.13
  -1  -4  10    0.22    0.06
  -1  -4  10    0.15    0.08
  -1   4   8    0.59    0.15
  -1   4   8    0.90    0.08
  -1   4   8    0.75    0.09
  -1   4   8    0.94    0.13
  -1  -4   8    0.67    0.08
  -1   4   6    1.15    0.27
  -1   4   6    0.98    0.09
  -1  -4   6    0.94    0.22
  -1   4   4    2.80    0.22
  -1  -4   4    2.87    0.25
  -1   4   2    3.39    0.24
   1  -4  -2    3.67    0.23
  -1   4   0   -0.07    0.08
   1  -4   0    0.01    0.06
   1  -4   0    0.04    0.08
  -1  -4   0   -0.06    0.06
  -1   4  -2    3.07    0.19
   1   4   2    3.38    0.21
   1  -4   2    3.21    0.23
   1  -4   2    3.60    0.25
  -1  -4  -2    3.52    0.20
   1   4   4    2.91    0.26
  -1  -4  -4    2.77    0.15
   1  -4   4    2.81    0.25
   1   4   6    0.81    0.24
   1   4   6    0.87    0.08
   1  -4   6    0.98    0.25
   1   4   8    1.03    0.13
   1   4   8    0.75    0.09
   1   4   8    0.68    0.16
   1   4   8    0.82    0.07
   1  -4   8    0.70    0.08
   1  -4   8    0.65    0.07
   1   4  10    0.05    0.06
   1   4  10    0.14    0.11
   1   4  10    0.26    0.14
   1  -4  10    0.15    0.08
   1  -4  10    0.01    0.06
  -1   5  11   -0.07    0.09
  -1   5  11    0.06    0.05
  -1   5  11    0.05    0.11
  -1  -5  11    0.02    0.06
  -1  -5  11    0.08    0.06
  -1   5   9    0.62    0.13
  -1   5   9    0.45    0.07
  -1   5   9    0.57    0.15
  -1   5   9    0.35    0.09
  -1  -5   9    0.43    0.07
  -1   5   7    0.57    0.07
  -1   5   7    0.37    0.24
  -1  -5   7    0.52    0.24
  -1  -5   5    2.45    0.26
  -1   5   3   47.56    1.85
   1  -5  -3   45.78    2.22
   1  -5  -3   49.01    2.08
  -1  -5   3   48.10    2.08
  -1   5   1   11.45    0.48
   1  -5  -1    9.79    0.47
  -1  -5   1    9.51    0.48
   1  -5  -1   10.89    0.50
  -1  -5   1    9.94    0.46
  -1   5  -1   11.67    0.48
   1  -5   1   10.66    0.51
  -1  -5  -1   10.35    0.49
   1  -5   1   10.47    0.52
   1   5   3   44.65    1.99
   1  -5   3   47.92    2.03
   1  -5   3   48.85    2.02
  -1  -5  -3   42.50    2.15
   1   5   5    2.14    0.27
   1  -5   5    2.28    0.25
   1   5   7   -0.21    0.24
   1   5   7    0.47    0.07
   1  -5   7    0.92    0.29
   1  -5   7    0.62    0.23
   1  -5   7    0.59    0.07
   1   5   9    0.55    0.16
   1   5   9    0.54    0.09
   1   5   9    0.37    0.12
   1   5   9    0.44    0.07
   1  -5   9    0.42    0.07
   1  -5   9    0.43    0.08
   1   5  11    0.14    0.10
   1   5  11   -0.05    0.11
   1   5  11    0.09    0.06
   1  -5  11    0.07    0.07
   1  -5  11    0.08    0.06
  -1   6  10    0.12    0.06
  -1   6  10   -0.01    0.11
  -1   6  10    0.09    0.11
  -1  -6  10    0.02    0.07
  -1  -6  10    0.03    0.06
  -1   6   8    2.87    0.17
  -1   6   8    2.80    0.14
  -1   6   8    2.40    0.23
  -1   6   8    2.87    0.22
  -1  -6   8    2.54    0.14
  -1   6   6    9.17    0.60
  -1   6   6    9.94    0.39
  -1  -6   6   10.05    0.61
  -1   6   4   85.53    3.27
  -1  -6   4   85.37    3.70
  -1   6   2    0.10    0.11
   1  -6  -2    0.14    0.05
  -1  -6   2    0.01    0.09
   1  -6  -2    0.13    0.10
  -1  -6   2    0.25    0.11
  -1   6   0    0.25    0.15
   1  -6   0    0.15    0.08
   1  -6   0    0.25    0.13
  -1  -6   0    0.16    0.09
   1   6   2    0.35    0.09
  -1   6  -2    0.11    0.10
   1  -6   2    0.24    0.14
   1  -6   2    0.12    0.12
  -1  -6  -2    0.22    0.09
   1   6   4   74.61    3.96
   1   6   4   90.25    3.65
   1  -6   4   85.82    3.66
  -1  -6  -4   84.81    3.95
   1  -6   4   87.32    3.69
   1   6   6    9.52    0.38
   1   6   6    8.67    0.57
   1  -6   6   10.05    0.60
   1  -6   6    9.77    0.61
   1  -6   6    9.62    0.37
   1   6   8    2.74    0.22
   1   6   8    2.63    0.24
   1   6   8    2.64    0.14
   1   6   8    2.79    0.18
   1  -6   8    2.59    0.16
   1   6  10    0.21    0.12
   1   6  10    0.03    0.13
   1   6  10    0.09    0.06
   1  -6  10   -0.06    0.06
   1  -6  10   -0.01    0.13
   1  -6  10    0.04    0.07
  -1   7  11   -0.04    0.09
  -1   7  11    0.06    0.05
  -1  -7  11   -0.04    0.06
  -1  -7  11   -0.12    0.05
  -1   7   9    0.70    0.15
  -1   7   9    0.82    0.08
  -1   7   9    0.72    0.13
  -1  -7   9    0.80    0.09
  -1   7   7    4.98    0.49
  -1   7   7    5.91    0.26
  -1  -7   7    5.98    0.48
  -1  -7   7    6.01    0.51
  -1  -7   5    7.60    0.47
  -1   7   3   36.25    1.81
  -1   7   3   39.18    1.54
  -1  -7   3   38.40    1.71
   1  -7  -3   37.61    1.80
  -1  -7   3   37.84    1.69
   1  -7  -3   41.20    1.71
  -1   7   1   37.19    1.46
  -1  -7   1   38.02    1.62
   1  -7  -1   35.33    1.59
   1  -7  -1   38.99    1.63
  -1  -7   1   34.52    1.58
  -1   7  -1   38.04    1.51
  -1  -7  -1   38.08    1.68
   1  -7   1   38.81    1.71
   1  -7   1   39.09    1.68
   1   7   3   38.24    1.68
   1   7   3   37.87    1.82
  -1  -7  -3   38.52    1.81
   1  -7   3   39.66    1.73
  -1  -7  -3   38.93    1.70
   1  -7   3   37.82    1.71
   1   7   5    6.92    0.40
   1   7   5    7.45    0.46
   1  -7   5    7.23    0.47
  -1  -7  -5    7.47    0.36
   1  -7   5    7.99    0.50
   1   7   7    5.63    0.26
   1  -7   7    6.26    0.49
   1  -7   7    5.68    0.48
   1  -7   7    5.53    0.24
   1   7   9    0.66    0.08
   1   7   9    0.99    0.15
   1   7   9    0.98    0.17
   1  -7   9    0.99    0.10
   1  -7   9    0.90    0.08
   1   7  11    0.15    0.11
   1   7  11    0.04    0.09
   1  -7  11    0.03    0.06
   1  -7  11    0.02    0.06
  -1   8  10    0.19    0.12
  -1   8  10    0.20    0.06
  -1   8  10    0.18    0.11
  -1  -8  10    0.24    0.07
  -1  -8  10    0.13    0.06
  -1   8   8    0.67    0.14
  -1   8   8    1.01    0.14
  -1   8   8    0.91    0.08
  -1  -8   8    0.97    0.08
  -1   8   6    3.27    0.18
  -1   8   6    3.26    0.38
  -1  -8   6    3.83    0.39
  -1  -8   6    3.62    0.34
  -1   8   4    9.54    0.53
  -1   8   4    9.17    0.50
  -1  -8   4    9.83    0.56
   1  -8  -4    9.45    0.47
  -1  -8   4   10.43    0.54
   1  -8  -4    9.75    0.53
  -1   8   2    4.02    0.31
  -1   8   2    3.87    0.23
  -1  -8   2    4.03    0.28
   1  -8  -2    4.44    0.29
  -1  -8   2    3.89    0.24
  -1   8   0    0.20    0.05
  -1   8   0    0.27    0.15
   1  -8   0    0.24    0.09
  -1  -8   0    0.34    0.12
   1  -8   0    0.36    0.13
   1   8   2    3.77    0.22
  -1   8  -2    4.41    0.28
  -1  -8  -2    4.05    0.25
   1  -8   2    4.49    0.32
   1  -8   2    3.98    0.27
   1   8   4    8.84    0.49
   1  -8   4    9.93    0.55
  -1  -8  -4   10.07    0.48
   1  -8   4    9.78    0.55
   1   8   6    2.66    0.24
   1   8   6    3.35    0.17
   1  -8   6    3.26    0.34
   1  -8   6    3.59    0.38
   1  -8   6    3.46    0.16
   1   8   8    0.58    0.13
   1   8   8    1.03    0.09
   1   8   8    1.02    0.18
   1   8   8    1.05    0.17
   1  -8   8    0.92    0.09
   1   8  10    0.05    0.11
   1   8  10    0.25    0.13
   1  -8  10    0.18    0.14
   1  -8  10    0.14    0.08
   1  -8  10    0.22    0.06
  -1   9  11    1.51    0.14
  -1  -9  11    1.51    0.10
  -1   9   9    0.18    0.12
  -1   9   9    0.35    0.07
  -1   9   9    0.41    0.14
  -1  -9   9    0.42    0.07
  -1   9   7    3.59    0.24
  -1   9   7    3.30    0.15
  -1   9   7    3.27    0.25
  -1  -9   7    3.26    0.39
  -1  -9   7    4.16    0.52
  -1   9   5    5.30    0.34
  -1  -9   5    7.07    0.47
  -1  -9   5    6.80    0.44
  -1   9   3   11.68    0.59
  -1   9   3   11.84    0.56
  -1  -9   3   11.12    0.59
   1  -9  -3   10.18    0.58
   1  -9  -3   10.46    0.54
  -1  -9   3   11.45    0.56
  -1   9   1   13.40    0.66
  -1   9   1   14.08    0.67
   1  -9  -1   14.34    0.64
   1  -9  -1   14.50    0.68
  -1  -9   1   13.76    0.68
  -1  -9   1   12.69    0.62
  -1   9  -1   13.85    0.66
   1   9   1   13.89    0.67
   1  -9   1   15.40    0.71
  -1  -9  -1   13.81    0.67
   1  -9   1   14.28    0.67
   1   9   3   11.98    0.57
  -1  -9  -3   10.40    0.57
  -1  -9  -3   11.05    0.56
   1  -9   3   11.23    0.59
   1  -9   3   12.38    0.63
   1   9   5    5.69    0.35
   1  -9   5    5.95    0.44
  -1  -9  -5    6.71    0.32
   1  -9   5    6.36    0.45
   1   9   7    3.13    0.15
   1   9   7    3.30    0.25
   1   9   7    3.49    0.28
   1   9   7    3.26    0.23
   1  -9   7    3.66    0.47
   1  -9   7    2.77    0.39
   1  -9   7    3.24    0.17
   1   9   9    0.35    0.15
   1   9   9    0.40    0.13
   1   9   9    0.46    0.07
   1  -9   9    0.31    0.07
   1  -9   9    0.30    0.08
   1   9  11    1.40    0.14
   1   9  11    1.30    0.13
   1  -9  11    1.34    0.10
  -1  10  10    0.10    0.11
  -1  10  10    0.07    0.11
  -1 -10  10    0.02    0.06
  -1  10   8    0.65    0.14
  -1  10   8    0.71    0.08
  -1  10   8    0.48    0.14
  -1 -10   8    0.68    0.08
  -1  10   6    1.48    0.17
  -1 -10   6    2.55    0.36
  -1 -10   6    1.98    0.29
  -1  10   4    7.72    0.51
  -1  10   4    7.89    0.44
   1 -10  -4    8.68    0.49
  -1 -10   4    8.37    0.48
   1 -10  -4    8.86    0.42
  -1 -10   4    8.58    0.53
  -1  10   2    0.78    0.21
  -1  10   2    0.63    0.08
  -1 -10   2    0.56    0.12
   1 -10  -2    0.54    0.08
  -1 -10   2    0.87    0.17
   1 -10  -2    0.56    0.14
  -1  10   0    0.36    0.17
  -1  10   0    0.35    0.05
   1 -10   0    0.34    0.13
  -1 -10   0    0.30    0.12
   1 -10   0    0.49    0.10
   1  10   2    0.59    0.07
  -1 -10  -2    0.68    0.13
   1 -10   2    0.76    0.16
   1 -10   2    0.69    0.17
   1  10   4    8.65    0.46
   1 -10   4    8.82    0.55
  -1 -10  -4    9.31    0.45
   1 -10   4    8.46    0.52
   1  10   6    2.16    0.22
   1 -10   6    1.87    0.31
   1 -10   6    1.91    0.32
   1 -10   6    1.94    0.12
   1  10   8    0.54    0.13
   1  10   8    0.76    0.08
   1  10   8    0.80    0.16
   1  10   8    0.93    0.18
   1 -10   8    0.71    0.08
   1  10  10   -0.13    0.11
   1  10  10    0.23    0.11
   1 -10  10    0.19    0.13
   1 -10  10    0.19    0.07
   1 -10  10    0.08    0.06
  -1  11  11    0.15    0.08
  -1 -11  11    0.17    0.05
  -1  11   9    1.34    0.16
  -1  11   9    1.32    0.17
  -1 -11   9    1.58    0.12
  -1  11   7    1.51    0.17
  -1  11   7    1.75    0.18
  -1  11   7    0.98    0.17
  -1  11   7    1.61    0.12
  -1  11   5    2.08    0.20
  -1 -11   5    3.50    0.36
  -1 -11   5    2.89    0.31
  -1  11   3    8.96    0.54
  -1  11   3    9.04    0.46
   1 -11  -3    9.06    0.45
   1 -11  -3    8.43    0.51
  -1 -11   3    8.53    0.47
  -1 -11   3    8.95    0.52
  -1  11   1    5.65    0.40
  -1  11   1    5.32    0.27
   1 -11  -1    4.70    0.28
  -1 -11   1    5.28    0.34
   1 -11  -1    4.80    0.33
  -1  11  -1    5.34    0.38
   1 -11   1    5.45    0.30
  -1 -11  -1    5.29    0.33
   1 -11   1    5.58    0.37
   1  11   3    9.43    0.46
   1 -11   3    9.25    0.55
  -1 -11  -3    9.00    0.47
  -1 -11  -3    8.96    0.50
   1 -11   3    8.73    0.51
   1  11   5    2.98    0.23
   1 -11   5    2.71    0.14
  -1 -11  -5    3.07    0.18
   1 -11   5    3.18    0.36
   1 -11   5    2.76    0.34
   1  11   7    2.10    0.27
   1  11   7    1.07    0.15
   1  11   7    1.73    0.19
   1 -11   7    1.40    0.12
   1  11   9    1.74    0.18
   1  11   9    1.55    0.20
   1 -11   9    1.77    0.15
   1 -11   9    1.66    0.12
   1  11  11    0.15    0.08
   1  11  11    0.06    0.09
   1 -11  11    0.15    0.05
  -1  12  10    0.06    0.12
  -1 -12  10    0.15    0.05
  -1 -12  10    0.07    0.06
  -1  12   8    0.78    0.17
  -1  12   8    0.66    0.15
  -1  12   8    0.83    0.15
  -1 -12   8    0.84    0.08
  -1  12   6    1.71    0.19
  -1 -12   6    2.28    0.37
  -1  12   4    1.56    0.28
  -1  12   4    1.08    0.13
   1 -12  -4    1.48    0.13
  -1 -12   4    1.97    0.29
   1 -12  -4    1.76    0.26
  -1  12   2   12.64    0.59
  -1  12   2   11.91    0.65
   1 -12  -2   12.11    0.64
  -1 -12   2   11.57    0.65
   1 -12  -2   11.59    0.60
  -1  12   0    0.07    0.17
  -1 -12   0    0.00    0.11
   1 -12   0   -0.02    0.12
   1  12   2   12.55    0.59
   1 -12   2   12.45    0.68
   1 -12   2   12.24    0.62
  -1 -12  -2   11.67    0.62
   1  12   4    1.84    0.18
   1 -12   4    1.80    0.30
   1 -12   4    1.30    0.25
  -1 -12  -4    1.35    0.14
   1  12   6    2.28    0.25
   1 -12   6    1.56    0.12
   1 -12   6    1.28    0.32
   1 -12   6    2.14    0.36
   1  12   8    0.66    0.18
   1  12   8    0.79    0.15
   1  12   8    0.66    0.16
   1 -12   8    0.71    0.08
   1  12  10   -0.03    0.11
   1  12  10    0.10    0.13
   1 -12  10    0.04    0.07
   1 -12  10    0.10    0.06
  -1  13   9    0.87    0.16
  -1  13   9    0.59    0.14
  -1 -13   9    0.72    0.08
  -1  13   7    3.69    0.26
  -1  13   7    3.30    0.27
  -1  13   7    3.50    0.31
  -1  13   5    6.42    0.38
   1 -13  -5    6.58    0.33
  -1 -13   5    6.84    0.52
  -1  13   3    6.37    0.35
  -1  13   3    6.23    0.46
   1 -13  -3    6.69    0.44
  -1 -13   3    5.90    0.46
   1 -13  -3    6.47    0.35
  -1  13   1  108.47    4.29
  -1  13   1  105.14    5.19
  -1 -13   1  112.64    4.80
   1 -13  -1  113.49    4.81
   1 -13  -1  115.47    5.21
   1 -13   1  109.70    4.82
  -1 -13  -1  112.45    4.79
   1  13   3    6.90    0.34
  -1 -13  -3    5.97    0.35
  -1 -13  -3    6.03    0.40
   1 -13   3    5.83    0.40
   1 -13   3    6.47    0.47
   1  13   5    7.34    0.40
   1 -13   5    5.55    0.48
   1 -13   5    6.37    0.27
   1 -13   5    6.78    0.54
  -1 -13  -5    6.48    0.35
   1  13   7    3.45    0.27
   1  13   7    3.96    0.26
   1  13   7    3.62    0.35
   1 -13   7    3.57    0.19
   1  13   9    0.63    0.15
   1  13   9    0.59    0.13
   1 -13   9    0.76    0.09
  -1  14  10    0.07    0.10
  -1 -14  10    0.13    0.05
  -1 -14  10   -0.04    0.05
  -1  14   8    0.03    0.13
  -1  14   8    0.12    0.14
  -1 -14   8    0.10    0.06
  -1  14   6    0.32    0.13
  -1  14   6    0.75    0.15
  -1  14   6    0.49    0.15
  -1  14   4    0.07    0.09
  -1 -14   4    0.09    0.20
   1 -14  -4    0.01    0.07
   1 -14  -4   -0.18    0.16
  -1  14   2    0.39    0.08
  -1  14   2    0.11    0.19
   1 -14  -2    0.26    0.07
  -1 -14   2    0.48    0.18
   1 -14  -2    0.37    0.18
  -1  14   0    0.03    0.18
  -1 -14   0   -0.08    0.11
   1 -14   0    0.07    0.12
   1  14   2    0.38    0.05
  -1 -14  -2    0.40    0.15
   1 -14   2    0.39    0.19
   1  14   4    0.18    0.10
   1 -14   4    0.08    0.21
   1 -14   4    0.01    0.05
  -1 -14  -4    0.00    0.07
   1  14   6    0.34    0.12
   1  14   6    0.30    0.16
   1  14   6    0.48    0.15
   1 -14   6    0.34    0.07
   1  14   8    0.08    0.13
   1  14   8   -0.09    0.14
   1 -14   8    0.02    0.06
   1  14  10   -0.01    0.10
   1  14  10   -0.07    0.11
   1 -14  10    0.05    0.06
   1 -14  10   -0.02    0.05
  -1  15   9    0.16    0.12
  -1 -15   9    0.32    0.07
  -1  15   7    0.58    0.16
  -1  15   7    0.71    0.15
  -1  15   7    0.88    0.20
  -1 -15   7    0.65    0.08
   1  15  -5    0.23    0.13
   1 -15  -5    0.15    0.06
  -1 -15   5    0.17    0.22
  -1  15   3    1.34    0.16
  -1  15   3    0.89    0.27
  -1 -15   3    1.31    0.26
   1 -15  -3    0.77    0.22
   1 -15  -3    0.80    0.11
  -1  15   1    1.81    0.29
  -1 -15   1    2.56    0.27
   1 -15  -1    2.21    0.17
   1 -15  -1    2.39    0.27
  -1 -15  -1    2.06    0.25
   1 -15   1    2.53    0.28
   1  15   3    0.65    0.09
   1 -15   3    0.87    0.22
   1 -15   3    0.92    0.07
  -1 -15  -3    0.76    0.11
   1  15   5    0.13    0.13
   1 -15   5    0.16    0.06
  -1 -15  -5    0.15    0.08
   1 -15   5    0.50    0.25
   1  15   7    0.86    0.15
   1  15   7    0.77    0.17
   1  15   7    0.11    0.16
   1 -15   7    0.65    0.08
   1  15   9    0.24    0.14
   1  15   9    0.22    0.12
   1 -15   9    0.28    0.07
  -1  16  10    0.23    0.09
  -1 -16  10    0.17    0.04
  -1  16   8    1.51    0.17
  -1  16   8    1.71    0.20
  -1 -16   8    1.21    0.12
  -1  16   6    0.45    0.13
  -1  16   6    0.59    0.16
  -1  16   6    0.94    0.19
  -1  16   4    0.97    0.14
   1 -16  -4    0.74    0.24
   1 -16  -4    0.65    0.10
  -1 -16   4    0.96    0.29
  -1  16   2    0.21    0.08
   1 -16  -2    0.18    0.18
  -1 -16   2    0.19    0.17
  -1 -16   0    0.20    0.14
   1 -16   0    0.15    0.16
   1 -16   2    0.30    0.19
  -1 -16  -2    0.17    0.06
   1 -16   2    0.15    0.05
   1  16   4    0.32    0.10
   1 -16   4    0.60    0.07
   1 -16   4    1.15    0.28
  -1 -16  -4    0.74    0.12
   1  16   6    0.58    0.14
   1  16   6    0.65    0.17
   1 -16   6    0.74    0.08
   1  16   8    1.43    0.20
   1  16   8    1.13    0.16
   1 -16   8    1.30    0.13
   1  16  10    0.27    0.10
   1  16  10    0.14    0.09
   1 -16  10    0.23    0.05
  -1  17   9    0.66    0.13
  -1 -17   9    0.51    0.07
  -1  17   7    1.03    0.16
  -1  17   7    0.79    0.17
  -1 -17   7    0.94    0.09
   1  17  -5   10.00    0.51
  -1  17   5   10.03    0.49
  -1  17   5   12.24    0.61
  -1  17   5   10.31    0.51
   1 -17  -5   11.08    0.55
   1 -17  -5   11.72    0.49
  -1  17   3    2.05    0.19
   1 -17  -3    2.01    0.18
  -1 -17   3    1.30    0.10
   1 -17  -3    1.97    0.30
  -1 -17   3    1.49    0.28
  -1 -17   1   12.24    0.66
   1 -17  -1   12.61    0.69
  -1 -17   1   11.72    0.46
   1 -17  -1   11.49    0.46
   1 -17  -1   11.68    0.61
  -1 -17  -1   12.35    0.48
   1 -17   1   12.19    0.70
   1 -17   1   12.43    0.48
   1 -17   3    1.74    0.12
  -1 -17  -3    2.25    0.20
   1 -17   3    1.58    0.30
   1  17   5   10.35    0.47
   1  17   5   10.16    0.51
   1  17   5    9.94    0.53
   1 -17   5   11.01    0.42
  -1 -17  -5   10.83    0.55
   1  17   7    0.83    0.15
   1  17   7    0.77    0.18
   1 -17   7    1.02    0.10
   1  17   9    0.35    0.14
   1  17   9    0.58    0.13
   1 -17   9    0.54    0.08
  -1  18   8    2.48    0.24
  -1 -18   8    2.48    0.15
  -1  18   6    6.35    0.46
  -1  18   6    7.65    0.38
  -1  18   6    7.68    0.41
  -1 -18   6    7.94    0.31
  -1  18   4   33.86    1.31
  -1  18   4   31.72    1.29
   1  18  -4   34.21    1.31
  -1  18   4   33.30    1.61
  -1 -18   4   33.98    1.23
   1 -18  -4   33.57    1.62
  -1 -18   4   32.92    1.67
   1 -18  -4   35.85    1.29
  -1 -18   2    0.60    0.22
   1 -18  -2    0.57    0.22
  -1 -18   2    0.49    0.07
   1 -18   0    0.30    0.18
   1 -18   0    0.21    0.06
  -1 -18   0    0.17    0.06
  -1 -18  -2    0.40    0.07
   1 -18   2    0.47    0.20
   1 -18   2    0.36    0.06
   1  18   4   34.81    1.32
  -1  18  -4   33.64    1.31
  -1 -18  -4   32.60    1.63
   1 -18   4   34.11    1.24
   1  18   6    7.48    0.38
   1  18   6    7.56    0.42
  -1 -18  -6    7.82    0.39
   1 -18   6    7.82    0.32
   1  18   8    2.30    0.23
   1  18   8    2.22    0.22
   1 -18   8    2.39    0.15
  -1  19   9    0.34    0.11
  -1  19   7    0.22    0.13
  -1  19   7    0.29    0.14
  -1 -19   7    0.22    0.06
   1  19  -5    2.82    0.25
  -1  19   5    2.48    0.25
  -1  19   5    1.64    0.17
  -1  19   5    2.90    0.24
   1 -19  -5    2.55    0.23
   1 -19  -5    2.12    0.16
  -1 -19   5    2.47    0.14
   1  19  -3   19.08    0.78
  -1  19   3   17.46    0.77
   1  19  -3   18.41    0.76
   1 -19  -3   18.66    0.74
   1 -19  -3   19.92    0.93
   1 -19  -3   17.97    1.00
  -1 -19   3   17.99    0.69
   1 -19  -1    8.97    0.49
   1 -19  -1    8.97    0.59
   1 -19  -1    9.19    0.37
  -1 -19   1    9.24    0.37
   1 -19   1    9.51    0.38
  -1 -19  -1    9.43    0.38
   1 -19   1    9.52    0.60
  -1  19  -3   18.69    0.76
   1  19   3   17.61    0.77
   1 -19   3   16.87    1.00
  -1 -19  -3   20.44    0.93
   1 -19   3   17.92    0.70
   1  19   5    1.72    0.21
   1 -19   5    2.53    0.15
  -1 -19  -5    2.23    0.20
   1  19   7   -0.05    0.15
   1  19   7    0.05    0.12
   1 -19   7    0.11    0.07
   1  19   9    0.46    0.12
   1  19   9    0.45    0.11
   1 -19   9    0.39    0.06
  -1  20   8    0.62    0.13
  -1 -20   8    0.62    0.07
  -1  20   6   10.74    0.51
  -1  20   6   10.43    0.48
  -1 -20   6   10.77    0.42
   1  20  -4   25.38    1.03
  -1  20   4   25.35    1.04
  -1 -20   4   26.70    0.96
   1 -20  -4   26.22    1.02
   1 -20  -4   25.76    1.26
   1  20  -2    6.60    0.37
   1  20  -2    6.52    0.36
  -1  20   2    6.84    0.38
   1 -20  -2    6.75    0.33
   1 -20  -2    7.01    0.40
  -1 -20   2    7.10    0.29
   1 -20  -2    6.63    0.51
   1  20   0    0.04    0.11
  -1 -20   0    0.05    0.06
   1 -20   0    0.10    0.06
   1 -20   0    0.09    0.19
  -1  20  -2    7.06    0.36
   1  20   2    6.90    0.38
  -1  20  -2    7.08    0.37
   1 -20   2    6.79    0.52
   1 -20   2    6.92    0.29
  -1 -20  -2    6.65    0.29
   1 -20   2    6.02    0.32
  -1  20  -4   26.59    1.04
   1  20   4   25.46    1.05
   1 -20   4   25.60    0.97
  -1 -20  -4   26.28    1.27
   1  20   6   10.51    0.52
  -1 -20  -6   10.85    0.48
   1 -20   6   11.14    0.43
   1  20   8    0.58    0.14
   1  20   8    0.49    0.12
   1 -20   8    0.58    0.07
  -1  21   7    0.94    0.14
  -1 -21   7    0.85    0.08
   1  21  -5    9.57    0.47
  -1  21   5    9.16    0.47
  -1 -21   5    9.00    0.38
   1 -21  -5    9.82    0.43
  -1  21   3   26.31    1.03
   1  21  -3   25.50    1.02
   1  21  -3   25.65    1.03
   1 -21  -3   23.91    1.00
  -1 -21   3   26.27    0.95
   1 -21  -3   25.31    1.25
   1  21  -1   22.72    0.92
   1  21  -1   21.88    0.93
  -1  21   1   23.05    0.92
   1 -21  -1   24.15    0.90
   1 -21  -1   23.06    1.13
  -1 -21   1   22.00    0.90
  -1 -21   1   22.57    0.85
   1  21   1   22.48    0.90
  -1  21  -1   21.59    0.90
  -1  21  -1   23.37    0.90
   1  21   1   21.74    0.91
  -1 -21  -1   21.17    0.88
  -1 -21  -1   22.93    0.84
   1 -21   1   22.64    0.84
   1 -21   1   21.80    0.87
  -1  21  -3   26.33    1.06
   1  21   3   27.29    1.08
  -1 -21  -3   26.68    1.32
   1 -21   3   27.33    1.00
  -1 -21  -3   26.28    1.05
   1  21   5    9.29    0.48
  -1 -21  -5    9.30    0.49
  -1 -21  -5    9.28    0.44
   1 -21   5    9.28    0.38
   1  21   7    0.73    0.16
   1 -21   7    0.75    0.09
  -1  22   8    0.33    0.10
  -1  22   6    1.46    0.18
  -1 -22   6    1.42    0.11
  -1  22   4    9.59    0.47
   1  22  -4    9.78    0.47
  -1 -22   4    8.99    0.37
   1 -22  -4    9.17    0.49
   1 -22  -4    8.96    0.43
  -1  22   2    1.68    0.21
   1  22  -2    1.33    0.18
   1  22  -2    1.17    0.16
  -1 -22   2    1.70    0.13
   1 -22  -2    1.64    0.19
  -1  22   0    0.04    0.13
   1  22   0    0.07    0.13
   1  22   0    0.17    0.14
  -1 -22   0   -0.05    0.09
   1 -22   0    0.05    0.06
   1 -22   0    0.10    0.10
  -1 -22   0    0.00    0.06
  -1  22  -2    1.66    0.20
   1  22   2    1.33    0.20
   1 -22   2    1.53    0.15
  -1 -22  -2    1.83    0.17
   1 -22   2    1.70    0.13
  -1 -22  -2    1.39    0.17
  -1  22  -4    9.47    0.47
   1  22   4    9.40    0.47
  -1 -22  -4    9.10    0.44
  -1 -22  -4    9.13    0.50
   1 -22   4    9.30    0.38
   1  22   6    1.76    0.20
  -1 -22  -6    1.34    0.15
   1 -22   6    1.48    0.13
   1  22   8    0.57    0.13
  -1 -23   7    0.24    0.06
  -1  23   5    1.71    0.20
   1 -23  -5    1.40    0.15
  -1 -23   5    1.44    0.12
  -1  23   3   10.90    0.50
   1  23  -3   10.98    0.50
  -1 -23   3   10.09    0.42
   1 -23  -3   10.00    0.55
   1 -23  -3   10.33    0.47
   1  23  -1   11.15    0.53
  -1  23   1   12.11    0.53
   1  23  -1   11.16    0.52
  -1 -23   1   10.81    0.48
   1 -23  -1   11.26    0.49
  -1 -23   1   11.12    0.45
  -1  23  -1   11.36    0.51
   1  23   1   11.68    0.53
   1  23   1   11.02    0.53
  -1  23  -1   10.71    0.51
  -1 -23  -1   10.96    0.44
   1 -23   1   10.60    0.48
  -1 -23  -1   11.07    0.49
   1 -23   1   11.01    0.44
   1  23   3   10.76    0.51
  -1  23  -3   11.11    0.50
   1 -23   3   10.41    0.42
  -1 -23  -3   10.26    0.56
   1 -23   3    9.84    0.46
  -1 -23  -3    9.94    0.47
   1  23   5    1.46    0.20
  -1 -23  -5    1.52    0.16
   1 -23   5    1.58    0.13
   1  23   7    0.40    0.13
   1 -23   7    0.33    0.06
  -1 -24   6    0.12    0.06
   1  24  -4    1.33    0.18
  -1  24   4    1.62    0.20
   1 -24  -4    0.99    0.14
  -1 -24   4    1.06    0.10
   1  24  -2    2.83    0.25
   1  24  -2    2.98    0.29
  -1  24   2    2.89    0.27
   1 -24  -2    2.67    0.22
   1 -24  -2    2.68    0.23
  -1 -24   2    2.62    0.16
   1  24   0   -0.10    0.13
  -1  24   0    0.19    0.14
   1  24   0   -0.04    0.13
   1 -24   0    0.01    0.10
  -1 -24   0    0.02    0.07
  -1 -24   0   -0.03    0.10
   1 -24   0    0.03    0.07
  -1  24  -2    2.61    0.26
   1  24   2    2.92    0.29
   1 -24   2    2.76    0.21
  -1 -24  -2    2.73    0.24
   1 -24   2    2.84    0.17
  -1 -24  -2    3.11    0.23
  -1  24  -4    1.31    0.19
   1  24   4    0.91    0.18
   1 -24   4    1.23    0.11
  -1 -24  -4    0.90    0.14
   1  24   6    0.05    0.13
   1 -24   6    0.18    0.11
   1 -24   6    0.10    0.06
  -1 -24  -6    0.22    0.10
  -1  25   5    0.58    0.14
   1 -25  -5    0.90    0.13
  -1 -25   5    0.73    0.08
  -1  25   3    2.53    0.26
   1  25  -3    2.68    0.26
  -1 -25   3    2.54    0.16
   1 -25  -3    2.48    0.23
   1  25  -1   19.82    0.82
   1  25  -1   19.43    0.84
  -1  25   1   19.89    0.82
   1 -25  -1   19.72    0.81
  -1 -25   1   19.76    0.79
  -1 -25   1   20.51    0.76
   1  25   1   19.30    0.84
  -1  25  -1   20.55    0.82
   1  25   1   20.17    0.84
  -1 -25  -1   20.48    0.81
   1 -25   1   19.66    0.76
   1 -25   1   19.90    0.80
   1  25   3    1.94    0.22
  -1  25  -3    2.66    0.26
  -1 -25  -3    2.48    0.23
   1 -25   3    2.26    0.15
   1 -25   3    2.39    0.21
   1  25   5    0.57    0.15
   1 -25   5    0.87    0.09
  -1 -25  -5    0.73    0.13
   1  25   7    0.43    0.10
  -1 -26   6    0.39    0.10
  -1  26   4    1.49    0.17
   1  26  -4    1.85    0.19
  -1 -26   4    1.62    0.13
   1 -26  -4    2.00    0.17
  -1  26   2    0.04    0.13
   1  26  -2    0.16    0.14
  -1 -26   2    0.01    0.07
   1 -26  -2    0.16    0.12
   1  26   0    0.14    0.14
  -1  26   0    0.25    0.14
   1  26   0    0.23    0.15
  -1 -26   0   -0.06    0.10
  -1 -26   0    0.02    0.07
   1 -26   0   -0.05    0.10
  -1  26  -2   -0.02    0.14
   1  26   2    0.13    0.15
  -1 -26  -2    0.18    0.11
   1 -26   2    0.10    0.07
   1 -26   2    0.12    0.11
   1  26   4    1.96    0.20
  -1 -26  -4    1.43    0.15
   1 -26   4    1.61    0.13
   1  26   6    0.28    0.12
   1 -26   6    0.15    0.10
  -1 -26  -6    0.35    0.10
  -1 -27   5    1.11    0.10
   1 -27  -5    1.02    0.12
   1  27  -3    2.92    0.24
  -1  27   3    2.41    0.23
   1 -27  -3    3.18    0.23
  -1 -27   3    2.56    0.16
   1  27  -1    1.98    0.20
  -1  27   1    1.95    0.20
  -1 -27   1    1.89    0.19
  -1 -27   1    1.75    0.14
   1 -27  -1    1.70    0.17
  -1  27  -1    1.69    0.19
   1  27   1    1.59    0.19
  -1 -27  -1    1.53    0.16
   1 -27   1    1.90    0.19
  -1  27  -3    2.68    0.23
   1  27   3    2.47    0.24
  -1 -27  -3    2.89    0.22
   1 -27   3    2.40    0.15
   1 -27   3    2.42    0.19
   1  27   5    1.02    0.15
  -1 -27  -5    1.30    0.13
   1 -27   5    1.40    0.14
   1 -28  -4    0.61    0.11
  -1 -28   4    0.42    0.07
  -1  28   2    0.04    0.12
   1  28  -2    0.16    0.13
  -1 -28   2    0.04    0.06
   1 -28  -2    0.13    0.11
  -1  28   0    0.07    0.13
   1  28   0    0.10    0.14
  -1 -28   0    0.04    0.10
   1 -28   0    0.01    0.10
  -1  28  -2    0.11    0.12
   1  28   2    0.01    0.13
   1 -28   2    0.00    0.09
  -1 -28  -2   -0.01    0.10
   1  28   4    0.56    0.13
   1 -28   4    0.65    0.12
  -1 -28  -4    0.45    0.11
  -1  29   3    1.37    0.16
   1  29  -3    1.34    0.15
   1 -29  -3    1.31    0.13
   1  29  -1    1.26    0.17
  -1  29   1    1.36    0.16
  -1 -29   1    1.27    0.13
   1 -29  -1    1.08    0.14
  -1  29  -1    1.01    0.15
   1  29   1    1.21    0.16
  -1 -29  -1    1.06    0.14
   1 -29   1    1.06    0.13
   1  29   3    1.20    0.15
   1 -29   3    1.50    0.14
  -1 -29  -3    1.45    0.14
  -1  30   2    0.12    0.10
   1  30  -2    0.26    0.11
   1 -30  -2    0.00    0.09
  -1  30   0   -0.01    0.10
   1  30   0    0.10    0.12
   1 -30   0   -0.04    0.09
  -1 -30   0    0.07    0.09
  -1  30  -2    0.07    0.11
   1  30   2   -0.02    0.11
  -1 -30  -2    0.17    0.09
   1 -30   2    0.33    0.10
   1 -30   2    0.15    0.08
   1  31  -1    0.29    0.10
   1 -31  -1    0.55    0.09
  -1 -31   1    0.44    0.08
   1  31   1    0.31    0.10
  -1  31  -1    0.38    0.10
  -1 -31  -1    0.48    0.09
   1 -31   1    0.35    0.08
   1 -31   1    0.35    0.08
  -2   0  10    2.05    0.13
  -2   0  10    1.28    0.17
  -2   0  10    1.91    0.15
  -2   0   8   12.15    0.47
  -2   0   6    6.54    0.46
  -2   0   4  130.32    4.88
  -2   0   2    8.48    0.40
  -2   0   0   62.46    2.37
   2   0   0   62.19    2.68
  -2   0  -2    8.71    0.36
   2   0   2    8.44    0.44
  -2   0  -4  133.46    6.27
   2   0   4  135.74    5.76
   2   0   6    5.61    0.23
   2   0   6    5.27    0.42
   2   0   8   12.16    0.38
   2   0   8   12.34    0.48
   2   0   8   11.34    0.53
   2   0   8   12.34    0.52
   2   0  10    1.66    0.15
   2   0  10    1.98    0.17
   2   0  10    1.69    0.12
   2   0  10    2.00    0.22
  -2   1  11    0.55    0.07
  -2  -1  11    0.61    0.07
  -2  -1  11    0.52    0.08
  -2   1   9    0.72    0.08
  -2   1   9    0.86    0.10
  -2  -1   9    0.65    0.09
  -2   1   7    5.23    0.23
  -2   1   7    5.41    0.48
  -2  -1   7    5.23    0.22
  -2  -1   7    5.23    0.45
  -2   1   3    6.27    0.33
  -2  -1   3    6.91    0.33
  -2   1   1   34.78    1.32
  -2  -1   1   36.54    1.33
   2  -1  -1   31.97    1.47
   2  -1  -1   33.54    1.47
  -2   1  -1   32.89    1.21
   2   1   1   30.41    1.37
   2  -1   1   32.44    1.38
   2  -1   1   30.75    1.37
   2   1   3    7.16    0.39
  -2   1  -3    6.97    0.34
  -2  -1  -3    6.79    0.34
   2  -1   3    7.62    0.41
  -2  -1  -3    6.54    0.29
   2   1   5   21.01    1.03
   2  -1   5   21.11    1.03
   2   1   7    5.29    0.24
   2   1   7    5.08    0.51
   2  -1   7    5.39    0.23
   2  -1   7    4.80    0.47
   2   1   9    0.66    0.08
   2   1   9    0.79    0.15
   2   1   9    0.77    0.10
   2   1   9    1.00    0.13
   2  -1   9    0.77    0.13
   2  -1   9    0.64    0.14
   2  -1   9    0.76    0.08
   2  -1   9    0.75    0.10
   2   1  11    0.68    0.15
   2   1  11    0.58    0.12
   2   1  11    0.64    0.08
   2  -1  11    0.52    0.15
   2  -1  11    0.35    0.11
   2  -1  11    0.64    0.08
  -2   2  10    0.88    0.08
  -2   2  10    0.71    0.10
  -2  -2  10    0.95    0.11
  -2  -2  10    0.93    0.08
  -2   2   8    0.31    0.07
  -2  -2   8    0.37    0.06
  -2  -2   6    8.28    0.55
  -2   2   2  211.00    7.91
  -2  -2   2  212.85    7.90
   2  -2  -2  215.12    9.04
  -2   2   0   98.01    3.48
   2   2   0   93.20    3.93
   2  -2   0   87.15    3.94
   2  -2   0   93.08    3.96
  -2   2  -2  204.38    7.49
   2   2   2  198.23    8.56
   2  -2   2  202.21    8.61
   2  -2   2  206.49    8.58
   2   2   4    1.66    0.22
  -2  -2  -4    1.65    0.11
   2  -2   4    1.34    0.21
   2   2   6    7.85    0.32
   2   2   6    7.79    0.54
   2  -2   6    7.66    0.54
   2  -2   6    8.05    0.31
   2   2   8    0.41    0.08
   2   2   8    0.38    0.11
   2   2   8    0.49    0.12
   2   2   8    0.55    0.07
   2  -2   8    0.47    0.13
   2  -2   8    0.37    0.06
   2  -2   8    0.34    0.10
   2  -2   8    0.36    0.08
   2   2  10    0.84    0.08
   2   2  10    0.86    0.17
   2   2  10    1.10    0.14
   2  -2  10    0.83    0.10
   2  -2  10    0.62    0.12
   2  -2  10    1.07    0.16
   2  -2  10    0.89    0.08
  -2   3  11    0.97    0.08
  -2  -3  11    0.73    0.07
  -2  -3  11    0.75    0.15
  -2  -3  11    0.85    0.09
  -2   3   9    3.83    0.29
  -2   3   9    4.39    0.23
  -2   3   9    4.47    0.18
  -2  -3   9    4.11    0.21
  -2   3   7    1.88    0.13
  -2   3   7    2.20    0.37
  -2  -3   7    2.28    0.36
  -2  -3   5   50.91    2.29
  -2   3   3   85.86    3.24
  -2  -3   3   85.59    3.24
  -2   3   1    5.04    0.28
   2  -3  -1    4.65    0.26
   2  -3  -1    4.60    0.26
   2   3   1    4.23    0.23
  -2   3  -1    4.90    0.24
   2  -3   1    4.28    0.26
   2  -3   1    4.55    0.27
   2   3   3   86.11    3.78
   2  -3   3   89.13    3.81
   2  -3   3   94.92    3.81
  -2  -3  -3   83.82    4.13
   2   3   5   46.38    2.09
   2  -3   5   46.71    2.10
   2   3   7    1.63    0.36
   2   3   7    1.90    0.13
   2  -3   7    1.82    0.30
   2  -3   7    1.87    0.13
   2  -3   7    2.03    0.37
   2   3   9    4.41    0.23
   2   3   9    4.11    0.27
   2   3   9    4.57    0.32
   2   3   9    4.48    0.19
   2  -3   9    4.16    0.30
   2  -3   9    4.27    0.23
   2  -3   9    4.43    0.18
   2  -3   9    4.51    0.28
   2   3  11    0.74    0.12
   2   3  11    0.89    0.15
   2   3  11    0.73    0.08
   2  -3  11    0.96    0.08
   2  -3  11    0.86    0.12
   2  -3  11    0.72    0.09
   2  -3  11    1.02    0.16
  -2   4  10    0.34    0.07
  -2   4  10    0.24    0.11
  -2  -4  10    0.45    0.07
  -2  -4  10    0.40    0.08
  -2   4   8    0.21    0.07
  -2   4   8    0.29    0.06
  -2   4   8    0.25    0.11
  -2  -4   8    0.20    0.06
  -2   4   6    0.18    0.05
  -2  -4   6    0.31    0.20
  -2   4   4    6.64    0.38
  -2   4   2    8.05    0.41
   2  -4  -2    8.45    0.42
  -2   4   0   94.68    3.24
   2  -4   0   79.67    3.66
   2  -4   0   84.07    3.68
  -2   4  -2    8.24    0.37
   2   4   2    8.01    0.41
   2  -4   2    8.58    0.45
   2  -4   2    9.21    0.46
   2   4   4    5.46    0.33
   2   4   4    6.82    0.39
  -2  -4  -4    6.58    0.32
   2  -4   4    6.37    0.40
   2  -4   4    6.63    0.39
   2   4   6   -0.25    0.20
   2   4   6    0.16    0.06
   2  -4   6   -0.11    0.19
   2  -4   6    0.13    0.05
   2  -4   6    0.41    0.19
   2   4   8    0.19    0.12
   2   4   8    0.33    0.06
   2   4   8    0.18    0.08
   2   4   8    0.33    0.14
   2   4   8    0.32    0.11
   2  -4   8    0.16    0.07
   2  -4   8    0.31    0.10
   2  -4   8    0.21    0.06
   2   4  10    0.38    0.12
   2   4  10    0.30    0.15
   2   4  10    0.36    0.07
   2  -4  10    0.31    0.11
   2  -4  10    0.25    0.14
   2  -4  10    0.41    0.09
   2  -4  10    0.26    0.07
  -2   5  11   -0.07    0.08
  -2   5  11    0.09    0.06
  -2  -5  11   -0.03    0.06
  -2  -5  11    0.03    0.05
  -2  -5  11   -0.09    0.11
  -2   5   9    1.14    0.15
  -2   5   9    1.31    0.10
  -2   5   9    1.30    0.12
  -2  -5   9    1.22    0.12
  -2   5   7    0.72    0.28
  -2   5   7    0.47    0.07
  -2  -5   7    0.83    0.26
  -2  -5   5   38.66    1.77
  -2   5   3   43.56    1.76
   2  -5  -3   47.06    1.98
  -2  -5   3   43.65    1.75
  -2   5   1    0.39    0.12
  -2  -5   1    0.65    0.09
   2  -5  -1    0.66    0.12
   2  -5  -1    0.71    0.13
  -2   5  -1    0.66    0.14
   2  -5   1    0.59    0.13
   2  -5   1    0.77    0.14
  -2  -5  -1    0.62    0.07
   2   5   3   40.82    1.81
   2   5   3   39.86    1.96
  -2  -5  -3   40.06    1.96
   2  -5   3   43.63    1.85
   2  -5   3   44.15    1.86
   2   5   5   37.42    1.71
   2   5   5   38.95    1.79
   2  -5   5   36.67    1.73
  -2  -5  -5   38.57    1.77
   2  -5   5   36.21    1.73
   2   5   7    0.34    0.08
   2  -5   7    0.38    0.06
   2  -5   7    0.48    0.26
   2  -5   7    0.46    0.22
   2   5   9    1.31    0.15
   2   5   9    1.25    0.19
   2   5   9    1.23    0.09
   2  -5   9    0.97    0.14
   2  -5   9    1.05    0.08
   2  -5   9    1.12    0.16
   2  -5   9    1.14    0.11
   2   5  11    0.15    0.11
   2   5  11    0.09    0.10
   2  -5  11    0.09    0.13
   2  -5  11    0.00    0.07
   2  -5  11    0.14    0.06
  -2   6  10    0.14    0.11
  -2   6  10    0.07    0.06
  -2  -6  10    0.15    0.07
  -2   6   8    0.82    0.13
  -2   6   8    0.87    0.10
  -2   6   8    0.87    0.08
  -2   6   6    1.81    0.12
  -2  -6   6    2.41    0.32
  -2   6   4    0.31    0.14
  -2  -6   4    0.22    0.14
  -2   6   2   20.19    0.85
   2  -6  -2   18.39    0.93
   2  -6  -2   20.91    0.91
  -2   6   0    0.55    0.16
   2  -6   0    0.32    0.12
  -2  -6   0    0.30    0.09
   2  -6   0    0.38    0.12
   2   6   2   18.97    0.90
  -2   6  -2   20.52    0.84
   2   6   2   19.09    0.97
  -2  -6  -2   20.50    0.91
   2  -6   2   22.25    0.97
   2  -6   2   22.64    0.96
   2   6   4    0.17    0.08
   2   6   4    0.05    0.15
  -2  -6  -4    0.23    0.06
   2  -6   4    0.20    0.15
   2  -6   4    0.28    0.14
   2   6   6    1.74    0.19
   2   6   6    1.79    0.13
   2  -6   6    1.92    0.12
   2  -6   6    1.85    0.32
   2  -6   6    2.04    0.30
   2   6   8    0.50    0.14
   2   6   8    0.93    0.08
   2   6   8    0.98    0.14
   2  -6   8    0.81    0.07
   2  -6   8    0.69    0.09
   2   6  10    0.19    0.12
   2   6  10    0.12    0.14
   2  -6  10    0.01    0.07
   2  -6  10   -0.01    0.13
   2  -6  10    0.19    0.06
  -2   7  11    0.09    0.05
  -2   7  11    0.01    0.08
  -2  -7  11   -0.01    0.05
  -2  -7  11   -0.04    0.06
  -2   7   9    0.27    0.12
  -2   7   9    0.21    0.07
  -2  -7   9    0.27    0.06
  -2   7   7   -0.04    0.24
  -2   7   7    0.20    0.07
  -2  -7   7    0.41    0.25
  -2  -7   7    0.30    0.22
  -2  -7   5   27.42    1.31
  -2   7   3   40.44    1.56
   2  -7  -3   37.32    1.80
  -2  -7   3   38.50    1.70
   2  -7  -3   37.96    1.72
  -2   7   1    1.66    0.20
  -2  -7   1    1.87    0.12
   2  -7  -1    1.63    0.19
  -2  -7   1    1.37    0.15
   2  -7  -1    1.42    0.16
  -2   7  -1    1.56    0.11
  -2   7  -1    1.27    0.17
  -2  -7  -1    1.72    0.14
   2  -7   1    1.75    0.18
   2  -7   1    1.91    0.21
   2   7   3   39.00    1.79
  -2  -7  -3   37.48    1.79
   2  -7   3   36.50    1.70
   2  -7   3   38.60    1.71
   2   7   5   23.33    1.25
  -2  -7  -5   27.65    1.23
   2  -7   5   25.52    1.25
   2  -7   5   27.70    1.28
   2   7   7    0.50    0.14
   2   7   7    0.11    0.13
   2   7   7    0.07    0.10
   2  -7   7    0.09    0.19
   2  -7   7    0.25    0.06
   2  -7   7    0.58    0.30
   2   7   9    0.20    0.12
   2   7   9    0.40    0.15
   2   7   9    0.25    0.06
   2   7   9    0.25    0.15
   2  -7   9    0.31    0.07
   2  -7   9    0.28    0.08
   2   7  11   -0.06    0.09
   2   7  11    0.04    0.11
   2  -7  11    0.14    0.12
   2  -7  11    0.04    0.06
  -2   8  10    2.27    0.22
  -2   8  10    2.42    0.13
  -2  -8  10    2.64    0.15
  -2   8   8    0.59    0.07
  -2   8   8    0.47    0.12
  -2   8   6   12.38    0.49
  -2  -8   6   12.74    0.76
  -2  -8   6   12.75    0.73
  -2   8   4    0.64    0.18
  -2  -8   4    0.69    0.18
   2  -8  -4    0.86    0.18
  -2  -8   4    0.57    0.16
  -2   8   2   78.12    3.82
  -2   8   2   85.28    3.14
   2  -8  -2   83.71    3.54
  -2  -8   2   84.41    3.49
  -2  -8   2   77.01    3.52
  -2   8   0    2.41    0.15
  -2   8   0    2.46    0.23
  -2  -8   0    2.38    0.19
   2  -8   0    2.60    0.19
   2  -8   0    2.67    0.24
  -2   8  -2   87.37    3.26
   2   8   2   82.81    4.00
   2  -8   2   87.79    3.72
   2  -8   2   81.85    3.68
  -2  -8  -2   88.19    3.67
   2   8   4    0.59    0.09
  -2  -8  -4    0.94    0.11
   2  -8   4    0.72    0.18
   2  -8   4    0.65    0.19
   2   8   6   13.11    0.66
   2  -8   6   11.83    0.74
   2  -8   6   12.86    0.76
   2  -8   6   12.71    0.49
   2   8   8    0.65    0.13
   2   8   8    0.58    0.16
   2   8   8    0.72    0.16
   2   8   8    0.56    0.07
   2  -8   8    0.56    0.08
   2   8  10    2.91    0.22
   2   8  10    2.66    0.24
   2  -8  10    2.53    0.25
   2  -8  10    2.51    0.13
   2  -8  10    2.36    0.17
  -2   9  11   -0.11    0.09
  -2  -9  11    0.08    0.05
  -2   9   9    0.27    0.12
  -2   9   9    0.21    0.07
  -2  -9   9    0.23    0.06
  -2   9   7    0.02    0.05
  -2   9   7    0.03    0.11
  -2  -9   5   17.80    0.94
  -2  -9   5   17.89    0.91
  -2   9   3    1.36    0.22
  -2   9   3    1.22    0.13
   2  -9  -3    0.90    0.17
   2  -9  -3    1.25    0.11
  -2  -9   3    1.61    0.21
  -2  -9   3    1.29    0.17
  -2   9   1    2.68    0.26
  -2   9   1    2.55    0.16
  -2  -9   1    2.73    0.21
   2  -9  -1    2.62    0.20
   2  -9  -1    2.50    0.23
   2  -9  -1    2.26    0.16
  -2   9  -1    2.67    0.15
  -2   9  -1    2.71    0.26
  -2  -9  -1    2.55    0.19
   2  -9   1    2.90    0.26
   2  -9   1    2.55    0.21
   2   9   3    1.47    0.13
   2  -9   3    1.16    0.22
   2  -9   3    1.06    0.20
  -2  -9  -3    1.37    0.14
  -2  -9  -3    1.07    0.14
   2   9   5   17.88    0.88
   2  -9   5   16.70    0.92
  -2  -9  -5   17.90    0.86
   2  -9   5   18.30    0.95
   2   9   7    0.05    0.06
   2   9   7    0.02    0.10
   2   9   7   -0.01    0.12
   2   9   7    0.24    0.14
   2  -9   7    0.00    0.05
   2   9   9    0.17    0.15
   2   9   9    0.06    0.12
   2  -9   9    0.23    0.07
   2  -9   9    0.21    0.08
   2   9  11    0.22    0.09
   2   9  11    0.00    0.11
   2  -9  11    0.01    0.12
   2  -9  11    0.04    0.06
  -2  10  10    0.16    0.11
  -2 -10  10    0.22    0.07
  -2  10   8    3.89    0.27
  -2  10   8    3.87    0.17
  -2 -10   6    1.96    0.30
  -2 -10   6    1.05    0.27
  -2  10   4   22.34    1.04
  -2  10   4   22.21    1.09
   2 -10  -4   21.97    1.06
  -2 -10   4   22.26    1.07
  -2 -10   4   23.49    1.11
  -2  10   2    7.23    0.37
  -2  10   2    6.68    0.43
   2 -10  -2    7.13    0.37
   2 -10  -2    6.73    0.42
  -2 -10   2    7.16    0.41
  -2  10   0    6.34    0.40
  -2  10   0    6.84    0.34
  -2 -10   0    7.29    0.37
   2 -10   0    7.22    0.41
   2 -10   0    6.63    0.36
   2 -10   0    6.15    0.35
   2  10   2    7.46    0.35
  -2  10  -2    6.95    0.42
   2 -10   2    7.21    0.45
   2 -10   2    6.97    0.41
  -2 -10  -2    6.93    0.38
  -2 -10  -2    6.76    0.37
   2  10   4   24.73    1.14
   2 -10   4   22.62    1.16
   2 -10   4   22.38    1.14
  -2 -10  -4   23.97    1.13
   2  10   6    1.28    0.16
   2 -10   6    1.25    0.11
  -2 -10  -6    1.41    0.11
   2 -10   6    1.63    0.31
   2 -10   6    1.68    0.34
   2  10   8    3.58    0.35
   2  10   8    4.23    0.27
   2  10   8    3.98    0.28
   2 -10   8    3.99    0.20
   2  10  10    0.11    0.13
   2  10  10    0.19    0.12
   2 -10  10    0.20    0.13
   2 -10  10    0.24    0.06
   2 -10  10    0.18    0.07
  -2  11  11    0.05    0.07
  -2 -11  11    0.01    0.04
  -2  11   9    1.35    0.16
  -2 -11   9    1.52    0.12
  -2  11   7    0.33    0.06
  -2  11   7    0.29    0.12
  -2  11   5    0.14    0.10
  -2 -11   5    0.37    0.22
  -2 -11   5    0.67    0.19
  -2  11   3    5.42    0.30
  -2  11   3    4.74    0.41
   2 -11  -3    5.28    0.38
   2 -11  -3    5.25    0.28
  -2 -11   3    5.13    0.37
  -2  11   1    4.71    0.37
  -2  11   1    4.48    0.25
  -2 -11   1    4.21    0.30
   2 -11  -1    4.06    0.31
   2 -11  -1    4.63    0.28
  -2  11  -1    4.70    0.36
  -2 -11  -1    4.41    0.28
   2 -11   1    4.24    0.28
   2 -11   1    4.27    0.32
   2  11   3    5.59    0.29
   2 -11   3    5.19    0.38
   2 -11   3    5.27    0.40
  -2 -11  -3    5.36    0.31
   2  11   5    0.71    0.12
  -2 -11  -5    0.46    0.08
   2 -11   5    0.46    0.06
   2 -11   5    0.88    0.25
   2 -11   5    0.17    0.23
   2  11   7    0.26    0.13
   2  11   7    0.18    0.15
   2  11   7    0.29    0.12
   2 -11   7    0.23    0.07
   2  11   9    1.12    0.18
   2  11   9    1.12    0.16
   2 -11   9    1.66    0.15
   2 -11   9    1.50    0.11
   2  11  11    0.03    0.08
   2  11  11    0.07    0.09
   2 -11  11   -0.02    0.05
   2 -11  11    0.15    0.10
  -2  12  10    0.90    0.14
  -2 -12  10    0.95    0.09
  -2  12   8    0.02    0.15
  -2  12   8    0.00    0.12
  -2  12   6    6.38    0.40
  -2  12   6    7.26    0.35
  -2  12   6    6.78    0.23
  -2 -12   6    7.42    0.57
  -2  12   4   -0.03    0.20
  -2  12   4   -0.05    0.08
  -2 -12   4    0.39    0.19
   2 -12  -4    0.07    0.05
   2 -12  -4    0.11    0.16
  -2  12   2   56.70    2.25
  -2  12   2   59.05    2.60
  -2 -12   2   54.00    2.45
   2 -12  -2   51.83    2.60
   2 -12  -2   54.49    2.46
  -2  12   0   46.98    2.21
  -2  12   0   46.54    1.92
   2 -12   0   47.50    2.11
  -2 -12   0   46.51    2.07
   2 -12   0   49.02    2.22
   2 -12   0   45.33    2.05
   2  12   2   55.56    2.63
  -2  12  -2   56.21    2.25
   2 -12   2   57.05    2.48
   2 -12   2   56.89    2.53
   2  12   4    0.08    0.09
  -2 -12  -4    0.15    0.07
   2 -12   4    0.19    0.18
   2 -12   4   -0.27    0.16
   2  12   6    6.96    0.36
   2  12   6    8.25    0.44
   2  12   6    7.29    0.37
   2 -12   6    7.35    0.30
   2 -12   6    7.11    0.59
  -2 -12  -6    6.85    0.37
   2 -12   6    6.16    0.56
   2  12   8    0.16    0.15
   2  12   8   -0.30    0.15
   2  12   8    0.15    0.12
   2 -12   8    0.09    0.07
   2  12  10    0.87    0.13
   2  12  10    0.96    0.17
   2 -12  10    0.91    0.16
   2 -12  10    0.93    0.08
   2 -12  10    0.75    0.09
  -2  13   9    0.75    0.14
  -2 -13   9    0.93    0.09
  -2  13   7    0.74    0.17
  -2  13   7    1.18    0.16
  -2  13   5    3.52    0.27
  -2 -13   5    4.49    0.43
  -2  13   3    1.53    0.16
  -2  13   3    1.62    0.29
   2 -13  -3    1.89    0.15
   2 -13  -3    1.95    0.26
  -2 -13   3    2.11    0.28
  -2  13   1    3.03    0.34
  -2  13   1    2.83    0.19
   2 -13  -1    3.20    0.30
   2 -13  -1    2.98    0.20
  -2 -13   1    2.99    0.25
  -2  13  -1    2.68    0.31
   2 -13   1    2.66    0.29
   2 -13   1    2.55    0.22
   2  13   3    1.95    0.14
  -2 -13  -3    1.90    0.18
   2 -13   3    2.38    0.28
   2 -13   3    1.73    0.27
   2  13   5    4.50    0.29
   2 -13   5    4.11    0.20
   2 -13   5    4.47    0.46
  -2 -13  -5    4.28    0.26
   2 -13   5    4.11    0.42
   2  13   7    1.10    0.16
   2  13   7    1.12    0.19
   2 -13   7    1.01    0.10
   2  13   9    0.96    0.18
   2  13   9    0.84    0.14
   2 -13   9    0.98    0.08
   2 -13   9    0.89    0.10
  -2  14  10    0.09    0.10
  -2  14   8    0.59    0.14
  -2  14   6    1.13    0.17
  -2  14   6    0.87    0.14
  -2  14   4    2.62    0.38
  -2  14   4    2.84    0.22
  -2 -14   4    3.50    0.38
   2 -14  -4    3.08    0.19
   2 -14  -4    2.99    0.35
  -2  14   2   15.10    0.80
  -2  14   2   14.85    0.72
  -2 -14   2   14.02    0.76
   2 -14  -2   14.46    0.78
   2 -14  -2   14.78    0.73
  -2  14   0   24.35    1.16
   2 -14   0   25.99    1.22
   2 -14   0   25.49    1.22
   2 -14   2   15.07    0.81
   2  14   4    2.72    0.21
  -2 -14  -4    3.24    0.22
   2 -14   4    2.94    0.15
   2 -14   4    3.05    0.32
   2 -14   4    3.48    0.42
   2  14   6    0.95    0.14
   2  14   6    0.39    0.15
   2  14   6    0.93    0.17
  -2 -14  -6    0.89    0.12
   2 -14   6    0.91    0.09
   2  14   8    0.83    0.19
   2  14   8    0.63    0.14
   2 -14   8    0.48    0.08
   2  14  10    0.07    0.10
   2  14  10    0.06    0.11
   2 -14  10    0.32    0.13
   2 -14  10    0.02    0.05
  -2  15   9    0.87    0.14
  -2 -15   9    0.66    0.08
  -2  15   7    0.37    0.14
  -2  15   7    0.59    0.17
   2  15  -5    3.77    0.27
  -2  15   5    3.96    0.27
  -2  15   5    4.14    0.30
  -2 -15   5    4.45    0.47
  -2  15   3    3.08    0.22
  -2  15   3    3.57    0.43
   2 -15  -3    3.71    0.34
  -2 -15   3    3.60    0.36
   2 -15  -3    3.20    0.22
  -2  15   1    0.37    0.23
  -2  15   1    0.33    0.07
   2 -15  -1    0.18    0.07
   2 -15  -1    0.31    0.18
  -2  15  -1    0.30    0.21
   2 -15   1    0.49    0.16
   2 -15   3    3.15    0.34
  -2 -15  -3    3.29    0.24
   2 -15   3    3.37    0.16
   2  15   5    2.98    0.25
   2  15   5    3.98    0.29
   2 -15   5    4.26    0.46
  -2 -15  -5    4.11    0.25
   2 -15   5    4.11    0.19
   2  15   7    0.34    0.16
   2  15   7    0.51    0.14
   2 -15   7    0.60    0.09
   2  15   9    0.82    0.14
   2  15   9    0.81    0.16
   2 -15   9    0.74    0.07
   2 -15   9    0.81    0.09
  -2  16  10   -0.02    0.08
  -2  16   8    2.63    0.25
  -2 -16   8    2.47    0.14
  -2  16   6    1.16    0.16
  -2  16   4    4.71    0.30
   2 -16  -4    3.73    0.24
   2 -16  -4    3.77    0.40
  -2 -16   4    3.88    0.43
  -2  16   2    0.33    0.22
  -2  16   2    0.83    0.10
   2 -16  -2    0.70    0.20
  -2  16   0   13.61    0.78
   2 -16   0   13.88    0.75
   2 -16   2    0.82    0.07
   2 -16   2    0.94    0.24
  -2 -16  -2    0.60    0.09
   2 -16   4    3.73    0.18
   2 -16   4    3.42    0.41
  -2 -16  -4    3.61    0.26
   2  16   6    0.79    0.14
   2  16   6    1.28    0.20
   2  16   6    0.64    0.12
   2 -16   6    1.21    0.12
  -2 -16  -6    1.09    0.13
   2  16   8    2.51    0.23
   2  16   8    2.89    0.28
   2 -16   8    2.50    0.16
   2  16  10    0.10    0.10
   2  16  10    0.03    0.08
   2 -16  10   -0.03    0.04
   2 -16  10    0.05    0.11
  -2  17   9    0.00    0.10
  -2 -17   9   -0.03    0.05
  -2  17   7    0.66    0.14
  -2  17   5    2.38    0.23
   2  17  -5    2.70    0.24
  -2  17   3    4.17    0.27
   2 -17  -3    3.34    0.37
   2 -17  -3    3.26    0.24
  -2 -17   1    2.00    0.14
  -2 -17  -1    3.94    0.21
   2 -17   1    4.40    0.20
   2 -17   1    4.40    0.38
   2 -17   3    3.45    0.39
   2 -17   3    3.24    0.17
  -2 -17  -3    3.45    0.25
   2  17   5    1.98    0.21
   2 -17   5    2.40    0.15
  -2 -17  -5    2.37    0.20
   2  17   7    0.47    0.13
   2  17   7    0.41    0.17
   2 -17   7    0.57    0.09
   2  17   9    0.05    0.13
   2  17   9    0.04    0.10
   2 -17   9    0.09    0.06
   2 -17   9    0.12    0.11
   2 -17   9   -0.02    0.05
  -2  18   8    2.33    0.24
  -2 -18   8    2.56    0.14
  -2  18   6    0.86    0.14
  -2  18   6    1.04    0.21
  -2  18   4    1.73    0.17
   2  18  -4    1.44    0.19
   2 -18  -4    1.67    0.16
   2 -18  -4    1.93    0.17
  -2 -18   2    7.45    0.32
   2 -18   0    9.21    0.37
   2 -18   0    9.20    0.58
  -2 -18   0    8.92    0.37
   2 -18   2   12.32    0.47
   2 -18   2   12.01    0.72
  -2 -18  -2   11.41    0.47
  -2  18  -4    1.75    0.20
   2  18   4    1.21    0.19
   2 -18   4    1.57    0.13
  -2 -18  -4    1.65    0.19
   2  18   6    0.96    0.19
   2 -18   6    0.91    0.10
  -2 -18  -6    1.16    0.13
   2  18   8    2.40    0.22
   2  18   8    1.61    0.20
   2 -18   8    2.27    0.15
  -2  19   9    0.24    0.10
  -2  19   7    1.09    0.16
  -2 -19   7    1.02    0.10
  -2  19   5   62.13    2.39
   2  19  -5   66.21    2.40
  -2  19   5   60.98    3.02
   2 -19  -5   66.76    2.39
   2  19  -3   52.80    1.97
   2  19  -3   51.37    1.94
  -2  19   3   48.42    2.42
   2 -19  -3   48.04    1.93
   2 -19  -3   53.55    2.44
  -2 -19   3   53.82    1.86
  -2 -19   1    0.57    0.09
   2 -19  -1    0.77    0.22
   2 -19  -1    0.64    0.12
   2 -19   1    0.72    0.08
  -2 -19  -1    0.73    0.09
   2 -19   1    0.62    0.20
   2  19   3   51.57    2.06
   2  19   3   54.81    2.05
  -2  19  -3   53.83    2.03
  -2 -19  -3   54.76    2.58
   2 -19   3   55.07    1.97
   2 -19   3   53.83    2.02
   2  19   5   64.94    2.45
  -2 -19  -5   66.54    3.09
   2 -19   5   63.89    2.37
   2  19   7    1.09    0.19
   2  19   7    1.05    0.15
   2 -19   7    1.16    0.11
   2  19   9    0.11    0.09
   2  19   9   -0.07    0.11
   2 -19   9    0.36    0.10
   2 -19   9    0.20    0.05
  -2  20   8    4.14    0.26
  -2 -20   8    4.14    0.19
  -2  20   6    1.91    0.18
  -2 -20   6    1.45    0.11
   2  20  -4   13.72    0.62
  -2  20   4   13.33    0.60
   2 -20  -4   14.33    0.70
  -2 -20   4   14.40    0.54
   2 -20  -4   14.03    0.59
   2  20  -2    1.07    0.16
   2  20  -2    1.21    0.17
  -2 -20   2    1.09    0.10
   2 -20  -2    1.31    0.17
   2 -20  -2    1.30    0.14
   2  20   0   39.89    1.62
   2  20   0   43.08    1.54
   2  20   0   42.26    1.60
  -2 -20   0   44.16    1.54
   2 -20   0   43.20    1.54
   2 -20   0   40.87    1.97
   2 -20   0   39.29    1.58
  -2  20  -2    0.94    0.15
   2  20   2    1.17    0.18
   2  20   2    1.11    0.18
  -2 -20  -2    1.04    0.10
   2 -20   2    1.32    0.13
   2 -20   2    1.25    0.12
  -2  20  -4   14.85    0.64
   2  20   4   13.80    0.64
   2 -20   4   14.38    0.56
  -2 -20  -4   14.10    0.74
   2  20   6    0.96    0.18
   2 -20   6    0.96    0.14
   2 -20   6    1.64    0.14
  -2 -20  -6    1.04    0.14
   2  20   8    4.20    0.28
   2 -20   8    4.22    0.20
  -2  21   7    0.49    0.13
  -2 -21   7    0.45    0.07
   2  21  -5   11.88    0.55
  -2  21   5   11.55    0.53
   2 -21  -5   12.28    0.52
  -2 -21   5   11.78    0.46
   2  21  -3    1.39    0.18
   2  21  -3    1.39    0.18
   2 -21  -3    1.34    0.17
  -2 -21   3    1.55    0.12
   2 -21  -3    1.10    0.14
   2  21  -1    0.09    0.11
  -2  21   1    0.07    0.13
   2  21  -1    0.04    0.13
   2 -21  -1    0.01    0.09
   2 -21  -1    0.03    0.09
  -2 -21   1    0.03    0.07
   2  21   1    0.00    0.14
   2  21   1    0.10    0.14
   2  21   1    0.12    0.12
  -2  21  -1    0.00    0.12
   2 -21   1   -0.04    0.06
  -2 -21  -1   -0.06    0.06
   2 -21   1    0.05    0.09
   2  21   3    1.52    0.19
   2  21   3    0.99    0.18
  -2  21  -3    1.82    0.20
  -2 -21  -3    1.29    0.16
   2 -21   3    1.36    0.13
   2 -21   3    1.22    0.14
   2  21   5   12.04    0.56
   2 -21   5   12.43    0.47
  -2 -21  -5   11.20    0.61
   2  21   7    0.53    0.15
   2 -21   7    0.45    0.08
  -2  22   8    0.88    0.12
  -2  22   6    0.05    0.12
  -2 -22   6   -0.05    0.05
   2  22  -4    0.69    0.17
   2 -22  -4    0.66    0.10
   2 -22  -4    0.52    0.12
  -2 -22   4    0.49    0.07
   2  22  -2    0.82    0.15
   2  22  -2    0.69    0.15
   2 -22  -2    0.63    0.13
   2 -22  -2    0.58    0.12
  -2 -22   2    0.68    0.09
  -2  22   0    2.10    0.21
   2  22   0    1.52    0.19
   2  22   0    1.25    0.16
  -2 -22   0    1.79    0.13
   2 -22   0    1.21    0.14
  -2 -22   0    1.39    0.14
   2  22   2    0.84    0.18
  -2  22  -2    0.81    0.16
   2  22   2    0.33    0.15
   2 -22   2    0.57    0.12
  -2 -22  -2    0.72    0.09
   2 -22   2    0.60    0.08
  -2  22  -4    0.69    0.17
   2  22   4    0.48    0.17
  -2 -22  -4    0.66    0.12
   2 -22   4    0.62    0.13
   2 -22   4    0.56    0.08
   2  22   6    0.09    0.13
   2 -22   6   -0.02    0.11
  -2 -22  -6    0.04    0.10
   2 -22   6    0.08    0.07
   2  22   8    1.03    0.14
   2 -22   8    1.22    0.12
  -2  23   7    1.89    0.18
  -2 -23   7    1.82    0.11
  -2 -23   5    1.64    0.12
   2 -23  -5    1.58    0.16
   2  23  -3    1.55    0.20
  -2 -23   3    1.51    0.12
   2 -23  -3    1.51    0.17
   2 -23  -3    1.53    0.17
  -2  23   1    0.63    0.16
   2  23  -1    0.38    0.14
   2  23  -1    0.37    0.14
   2 -23  -1    0.86    0.14
  -2 -23   1    0.50    0.08
  -2  23  -1    0.67    0.15
   2  23   1    0.48    0.15
   2  23   1    0.75    0.16
  -2 -23  -1    0.70    0.13
  -2 -23  -1    0.50    0.08
   2 -23   1    0.55    0.08
   2 -23   1    0.46    0.11
   2  23   3    1.87    0.20
  -2  23  -3    1.75    0.20
   2  23   3    1.26    0.19
  -2 -23  -3    1.15    0.15
   2 -23   3    1.56    0.14
  -2 -23  -3    1.63    0.19
   2 -23   3    1.22    0.15
   2  23   5    1.42    0.19
   2 -23   5    1.57    0.14
  -2 -23  -5    2.10    0.18
   2  23   7    2.15    0.21
   2 -23   7    1.80    0.12
  -2 -24   6    0.15    0.06
   2  24  -4    0.25    0.14
  -2 -24   4    0.16    0.06
   2 -24  -4    0.21    0.12
   2  24  -2    0.91    0.17
   2  24  -2    0.94    0.17
   2 -24  -2    0.86    0.12
  -2 -24   2    1.19    0.11
   2 -24  -2    0.68    0.14
   2  24   0    1.23    0.19
   2  24   0    1.28    0.18
  -2  24   0    1.15    0.17
  -2 -24   0    1.14    0.11
  -2 -24   0    1.22    0.15
   2 -24   0    1.08    0.16
   2 -24   0    0.75    0.13
   2  24   2    0.95    0.19
  -2  24  -2    0.99    0.17
   2  24   2    1.15    0.18
  -2 -24  -2    1.25    0.16
   2 -24   2    0.83    0.13
   2 -24   2    1.25    0.11
   2  24   4    0.17    0.15
  -2 -24  -4    0.12    0.11
   2 -24   4    0.03    0.10
   2 -24   4    0.13    0.07
   2  24   6    0.17    0.15
   2 -24   6    0.19    0.06
  -2 -24  -6    0.09    0.10
   2 -24   6    0.07    0.10
   2 -25  -5    1.24    0.14
  -2 -25   5    1.18    0.11
   2  25  -3    0.12    0.14
   2 -25  -3   -0.02    0.11
  -2 -25   3    0.02    0.06
  -2  25   1    1.38    0.18
   2  25  -1    1.28    0.18
   2  25  -1    0.95    0.17
   2 -25  -1    1.06    0.15
  -2 -25   1    1.27    0.13
   2  25   1    1.70    0.21
  -2  25  -1    1.57    0.19
   2  25   1    1.03    0.18
  -2 -25  -1    0.91    0.14
   2 -25   1    0.93    0.13
  -2 -25  -1    1.26    0.11
   2  25   3   -0.13    0.15
  -2  25  -3    0.00    0.14
   2 -25   3   -0.05    0.10
  -2 -25  -3   -0.05    0.11
   2 -25   3   -0.01    0.06
   2  25   5    1.03    0.17
   2 -25   5    1.15    0.12
   2 -25   5    1.54    0.15
  -2 -25  -5    1.32    0.15
   2  25   7    4.80    0.25
   2  26  -4    0.39    0.14
   2 -26  -4    0.15    0.11
  -2 -26   4    0.15    0.06
   2  26  -2    7.32    0.40
   2 -26  -2    7.50    0.38
  -2 -26   2    7.46    0.32
   2  26   0    1.77    0.20
  -2  26   0    2.07    0.20
   2  26   0    2.25    0.22
   2 -26   0    1.90    0.17
  -2 -26   0    1.99    0.20
  -2 -26   0    1.86    0.15
  -2  26  -2    7.40    0.38
   2  26   2    7.09    0.40
   2  26   2    7.32    0.40
   2 -26   2    6.68    0.31
  -2 -26  -2    6.92    0.36
   2 -26   2    7.28    0.35
   2  26   4    0.18    0.15
   2 -26   4    0.24    0.07
   2 -26   4    0.26    0.09
  -2 -26  -4    0.10    0.11
   2  26   6    1.74    0.18
  -2 -26  -6    2.11    0.18
   2 -26   6    2.19    0.17
   2 -27  -5    0.09    0.09
   2  27  -3    0.08    0.13
   2 -27  -3    0.08    0.11
  -2 -27   3    0.12    0.07
   2  27  -1    0.45    0.14
   2  27  -1    0.30    0.14
  -2  27   1    0.36    0.14
  -2 -27   1    0.40    0.11
   2 -27  -1    0.38    0.12
  -2 -27   1    0.30    0.08
  -2  27  -1    0.41    0.14
   2  27   1    0.34    0.14
   2  27   1    0.58    0.16
  -2 -27  -1    0.37    0.11
   2 -27   1    0.37    0.11
   2  27   3    0.08    0.14
  -2  27  -3    0.10    0.12
  -2 -27  -3    0.09    0.11
   2 -27   3    0.13    0.09
   2 -27   3    0.08    0.07
   2  27   5    0.02    0.12
  -2 -27  -5    0.03    0.10
   2 -27   5   -0.02    0.10
   2 -28  -4    0.52    0.11
   2  28  -2    4.78    0.30
  -2 -28   2    4.56    0.22
   2 -28  -2    4.77    0.28
  -2  28   0    0.36    0.13
   2  28   0    0.47    0.14
   2  28   0    0.58    0.15
   2 -28   0    0.44    0.12
  -2 -28   0    0.62    0.12
  -2 -28   0    0.48    0.09
  -2  28  -2    4.39    0.27
   2  28   2    4.65    0.30
   2 -28   2    4.41    0.26
  -2 -28  -2    4.85    0.27
   2  28   4    0.84    0.14
   2 -28   4    0.47    0.11
  -2 -28  -4    0.35    0.11
   2  29  -3    0.08    0.12
   2 -29  -3    0.04    0.10
   2  29  -1    0.35    0.14
  -2 -29   1    0.22    0.06
   2 -29  -1    0.30    0.11
  -2  29  -1    0.13    0.12
   2  29   1    0.22    0.13
   2  29   1    0.11    0.13
   2 -29   1    0.18    0.10
  -2 -29  -1    0.22    0.10
   2 -29   1    0.29    0.10
   2  29   3    0.04    0.11
   2 -29   3    0.02    0.09
  -2 -29  -3    0.09    0.10
   2 -29   3    0.15    0.08
   2  30  -2    0.68    0.12
   2 -30  -2    0.80    0.11
   2  30   0    2.30    0.20
   2 -30   0    2.05    0.18
  -2 -30   0    2.21    0.17
   2  30   2    0.40    0.12
   2 -30   2    0.66    0.10
  -2 -30  -2    0.58    0.10
   2 -30   2    0.74    0.10
   2  31  -1   -0.08    0.08
   2 -31  -1    0.09    0.08
   2  31   1    0.04    0.09
  -2 -31  -1    0.06    0.07
   2 -31   1    0.01    0.07
  -3   0  10    6.15    0.28
  -3   0  10    5.99    0.22
  -3   0   8   43.57    1.59
  -3   0   4    0.42    0.14
  -3   0   2   67.92    2.59
   3   0   0    3.29    0.21
  -3   0   0    3.49    0.25
   3   0   0    3.16    0.17
  -3   0  -2   74.43    2.68
   3   0   2   68.16    3.04
   3   0   2   70.57    3.05
   3   0   4    0.86    0.11
   3   0   4    0.68    0.18
   3   0   6   40.64    1.87
   3   0   6   39.22    1.45
   3   0   8   42.74    1.54
   3   0   8   42.31    1.59
   3   0   8   42.17    1.20
   3   0   8   40.39    1.61
   3   0  10    5.39    0.21
   3   0  10    5.74    0.33
   3   0  10    5.72    0.30
   3   0  10    5.69    0.34
  -3   1  11    1.00    0.08
  -3  -1  11    1.29    0.10
  -3  -1  11    1.25    0.12
  -3   1   9    6.18    0.28
  -3  -1   9    6.19    0.28
  -3   1   7    5.58    0.24
  -3   1   7    5.52    0.50
  -3  -1   7    5.50    0.47
  -3   1   3    9.24    0.45
  -3  -1   3    8.72    0.44
  -3   1   1  712.80   25.98
  -3  -1   1  699.01   25.94
   3  -1  -1  695.44   29.80
   3  -1  -1  706.17   29.73
   3   1   1  705.16   29.41
  -3   1  -1  722.65   25.73
  -3  -1  -1  758.25   25.70
   3  -1   1  619.51   29.51
   3  -1   1  673.94   29.40
   3   1   3    9.66    0.47
   3   1   3    9.73    0.50
  -3   1  -3    8.98    0.40
  -3   1  -3    9.50    0.46
  -3  -1  -3    9.15    0.41
   3  -1   3    9.34    0.48
   3  -1   3   10.41    0.51
  -3  -1  -3    9.33    0.47
   3   1   5    6.72    0.47
   3   1   5    6.68    0.36
  -3  -1  -5    6.67    0.32
   3  -1   5    6.57    0.45
   3   1   7    6.14    0.57
   3   1   7    5.68    0.26
   3  -1   7    5.58    0.25
   3  -1   7    5.62    0.52
   3  -1   7    5.17    0.45
   3   1   9    6.13    0.23
   3   1   9    6.33    0.29
   3   1   9    6.35    0.33
   3   1   9    5.97    0.35
   3  -1   9    6.22    0.29
   3  -1   9    6.42    0.34
   3  -1   9    5.92    0.35
   3  -1   9    6.21    0.23
   3   1  11    1.08    0.13
   3   1  11    1.18    0.16
   3  -1  11    1.18    0.16
   3  -1  11    1.05    0.12
   3  -1  11    0.97    0.08
   3  -1  11    1.30    0.17
  -3   2  10    5.81    0.22
  -3   2  10    6.10    0.28
  -3  -2  10    6.07    0.22
  -3  -2  10    6.23    0.28
  -3   2   8   18.51    0.68
  -3  -2   8   17.32    0.67
  -3   2   4   29.74    1.22
  -3  -2   4   29.71    1.21
  -3   2   2   61.06    2.39
   3  -2  -2   63.40    2.68
  -3  -2   2   61.96    2.39
   3   2   0    0.33    0.09
  -3   2   0    0.35    0.13
  -3  -2   0    0.29    0.14
   3  -2   0    0.31    0.09
   3  -2   0    0.42    0.13
   3   2   2   59.52    2.70
  -3   2  -2   64.38    2.38
   3  -2   2   68.28    2.73
   3  -2   2   59.83    2.71
   3   2   4   31.62    1.39
   3   2   4   26.31    1.43
  -3   2  -4   31.76    1.41
   3  -2   4   30.67    1.38
   3  -2   4   29.74    1.39
  -3  -2  -4   30.79    1.42
   3   2   6   18.08    0.93
   3   2   6   16.50    0.64
   3  -2   6   18.05    0.93
   3  -2   6   15.72    0.87
   3  -2   6   16.70    0.64
   3   2   8   17.06    0.67
   3   2   8   17.76    0.52
   3   2   8   16.87    0.72
   3   2   8   17.29    0.71
   3  -2   8   17.35    0.67
   3  -2   8   17.75    0.70
   3  -2   8   17.00    0.72
   3  -2   8   17.52    0.52
   3   2  10    5.75    0.31
   3   2  10    5.76    0.34
   3   2  10    5.73    0.21
   3   2  10    5.53    0.33
   3  -2  10    5.73    0.21
   3  -2  10    5.37    0.26
   3  -2  10    5.94    0.34
   3  -2  10    6.26    0.31
  -3   3  11    0.64    0.07
  -3  -3  11    0.60    0.07
  -3  -3  11    0.53    0.08
  -3   3   9    5.05    0.25
  -3   3   9    5.06    0.20
  -3  -3   9    4.98    0.23
  -3   3   7    0.43    0.27
  -3   3   7    0.37    0.06
  -3  -3   7    0.26    0.24
  -3   3   3   10.26    0.51
  -3  -3   3   10.37    0.50
   3  -3  -3   10.44    0.53
  -3   3   1   72.86    2.70
   3  -3  -1   71.67    3.04
   3  -3  -1   68.81    3.04
  -3  -3   1   70.44    2.71
   3   3   1   70.45    2.98
  -3   3  -1   71.97    2.65
   3  -3   1   67.03    3.01
   3  -3   1   70.62    3.01
  -3   3  -3   10.72    0.51
   3   3   3   10.19    0.52
   3   3   3   10.09    0.53
   3  -3   3   10.66    0.54
  -3  -3  -3   10.16    0.51
   3  -3   3   11.24    0.57
   3   3   5    4.20    0.25
   3   3   5    4.04    0.37
  -3  -3  -5    3.87    0.21
   3  -3   5    4.09    0.38
   3  -3   5    3.77    0.32
   3   3   7    0.36    0.07
   3   3   7    1.43    0.37
   3  -3   7    1.19    0.33
   3  -3   7    0.12    0.18
   3  -3   7    0.38    0.07
   3   3   9    5.07    0.29
   3   3   9    5.03    0.32
   3   3   9    5.02    0.20
   3   3   9    5.16    0.33
   3  -3   9    4.96    0.32
   3  -3   9    4.90    0.29
   3  -3   9    5.08    0.20
   3  -3   9    5.32    0.26
   3   3  11    0.39    0.13
   3   3  11    0.50    0.11
   3  -3  11    0.55    0.13
   3  -3  11    0.48    0.07
   3  -3  11    0.42    0.10
   3  -3  11    0.82    0.15
  -3   4  10    0.49    0.07
  -3  -4  10    0.38    0.08
  -3   4   8    1.19    0.09
  -3   4   8    1.26    0.11
  -3   4   6    4.82    0.21
  -3  -4   6    4.86    0.40
  -3   4   4    7.39    0.41
  -3  -4   4    6.86    0.39
  -3   4   2   14.52    0.68
   3  -4  -2   16.13    0.73
  -3  -4   2   15.37    0.69
  -3   4   0    0.10    0.13
   3   4   0    0.17    0.07
   3  -4   0    0.25    0.11
   3  -4   0    0.07    0.10
  -3   4  -2   15.26    0.73
   3   4   2   14.39    0.70
   3   4   2   14.69    0.73
  -3   4  -2   15.46    0.64
   3  -4   2   15.41    0.73
   3  -4   2   16.97    0.75
   3   4   4    7.24    0.40
   3   4   4    7.91    0.46
  -3  -4  -4    7.93    0.39
   3  -4   4    7.40    0.45
   3  -4   4    7.64    0.47
   3   4   6    5.05    0.30
   3   4   6    5.24    0.46
   3   4   6    4.57    0.22
   3  -4   6    5.37    0.47
   3  -4   6    4.68    0.21
   3  -4   6    4.74    0.40
   3   4   8    0.85    0.14
   3   4   8    1.06    0.09
   3   4   8    1.14    0.18
   3   4   8    1.33    0.15
   3  -4   8    1.10    0.13
   3  -4   8    1.11    0.08
   3  -4   8    1.06    0.11
   3   4  10    0.41    0.12
   3   4  10    0.44    0.16
   3  -4  10    0.37    0.12
   3  -4  10    0.37    0.08
   3  -4  10    0.55    0.15
   3  -4  10    0.37    0.07
  -3   5  11    0.64    0.06
  -3  -5  11    0.68    0.07
  -3  -5  11    0.53    0.08
  -3   5   9    0.56    0.13
  -3   5   9    0.48    0.07
  -3   5   9    0.38    0.09
  -3  -5   9    0.43    0.07
  -3   5   7    6.99    0.30
  -3   5   7    7.05    0.56
  -3  -5   7    7.72    0.56
  -3  -5   5    6.43    0.45
  -3   5   3    1.84    0.22
  -3  -5   3    1.66    0.20
   3  -5  -3    1.81    0.19
  -3   5   1    2.09    0.22
   3  -5  -1    2.38    0.19
   3  -5  -1    2.31    0.14
   3  -5  -1    2.47    0.21
  -3  -5   1    2.60    0.16
   3   5   1    2.40    0.15
  -3   5  -1    2.85    0.22
   3  -5   1    2.77    0.23
   3  -5   1    2.88    0.23
   3   5   3    1.74    0.14
  -3   5  -3    1.79    0.11
   3   5   3    1.81    0.20
   3  -5   3    1.85    0.22
   3  -5   3    1.91    0.24
  -3  -5  -3    1.80    0.14
   3   5   5    6.47    0.44
   3   5   5    5.92    0.34
   3  -5   5    6.48    0.47
  -3  -5  -5    5.98    0.31
   3  -5   5    5.84    0.43
   3   5   7    6.84    0.37
   3   5   7    7.71    0.43
   3  -5   7    6.47    0.30
   3  -5   7    7.09    0.54
   3  -5   7    7.23    0.62
   3   5   9    0.61    0.17
   3   5   9    0.41    0.14
   3   5   9    0.48    0.13
   3   5   9    0.61    0.14
   3   5   9    0.50    0.07
   3  -5   9    0.35    0.07
   3  -5   9    0.43    0.09
   3  -5   9    0.44    0.14
   3  -5   9    0.37    0.11
   3   5  11    0.53    0.11
   3   5  11    0.56    0.13
   3  -5  11    0.59    0.13
   3  -5  11    0.56    0.10
   3  -5  11    0.79    0.15
   3  -5  11    0.60    0.07
  -3   6  10    0.13    0.10
  -3   6  10    0.19    0.06
  -3  -6  10    0.20    0.07
  -3   6   8    3.01    0.18
  -3   6   8    2.67    0.22
  -3   6   8    2.72    0.14
  -3   6   6    0.49    0.07
  -3  -6   6    0.65    0.23
  -3   6   4   18.28    0.83
   3  -6  -4   17.50    0.87
  -3   6   2    2.66    0.26
   3  -6  -2    3.11    0.23
   3  -6  -2    2.79    0.15
  -3   6   0    0.78    0.16
   3  -6   0    0.79    0.13
  -3  -6   0    0.69    0.08
   3  -6   0    0.84    0.14
  -3   6  -2    3.07    0.17
  -3   6  -2    3.42    0.24
   3   6   2    3.10    0.18
   3  -6   2    3.10    0.26
   3  -6   2    3.24    0.28
   3   6   4   20.23    0.91
  -3  -6  -4   18.02    0.90
   3  -6   4   18.03    0.93
   3  -6   4   18.52    0.94
   3   6   6    0.84    0.13
   3  -6   6    0.48    0.20
   3  -6   6    0.50    0.06
   3  -6   6    0.79    0.28
   3   6   8    2.75    0.22
   3   6   8    2.74    0.22
   3   6   8    2.58    0.28
   3   6   8    2.57    0.24
   3   6   8    2.55    0.14
   3  -6   8    2.49    0.20
   3  -6   8    2.55    0.14
   3  -6   8    2.72    0.17
   3   6  10    0.14    0.11
   3   6  10    0.11    0.14
   3  -6  10    0.17    0.08
   3  -6  10    0.16    0.06
   3  -6  10    0.27    0.14
   3  -6  10    0.20    0.11
  -3   7  11    0.63    0.10
  -3  -7  11    0.72    0.06
  -3   7   9    1.59    0.17
  -3   7   9    1.77    0.13
  -3  -7   9    1.71    0.12
  -3   7   7    2.58    0.13
  -3   7   7    2.59    0.17
  -3   7   7    2.60    0.22
  -3  -7   7    3.22    0.42
  -3  -7   7    3.31    0.37
  -3  -7   5    5.34    0.41
  -3   7   3    1.34    0.22
   3  -7  -3    1.13    0.19
  -3   7   1   44.60    1.80
  -3  -7   1   47.37    1.98
   3  -7  -1   49.83    2.02
   3  -7  -1   44.31    1.99
   3  -7  -1   42.53    2.15
  -3   7  -1   48.60    1.95
  -3   7  -1   46.19    2.34
   3  -7   1   53.82    2.21
   3  -7   1   51.44    2.18
   3   7   3    1.36    0.12
  -3  -7  -3    1.10    0.13
   3  -7   3    1.10    0.20
   3  -7   3    1.56    0.24
   3   7   5    5.62    0.31
   3  -7   5    5.29    0.42
  -3  -7  -5    4.81    0.28
   3  -7   5    5.15    0.42
   3   7   7    2.21    0.22
   3   7   7    2.42    0.21
   3   7   7    2.45    0.13
   3   7   7    2.49    0.23
   3   7   7    2.78    0.27
   3  -7   7    2.92    0.51
   3  -7   7    2.45    0.19
   3  -7   7    2.18    0.19
   3  -7   7    2.73    0.15
   3  -7   7    2.17    0.34
   3   7   9    2.11    0.22
   3   7   9    1.67    0.17
   3  -7   9    1.66    0.16
   3  -7   9    1.77    0.13
   3  -7   9    1.95    0.16
   3   7  11    0.62    0.12
   3   7  11    0.73    0.14
   3  -7  11    0.71    0.08
   3  -7  11    0.88    0.14
   3  -7  11    1.34    0.17
  -3   8  10    0.42    0.07
  -3   8  10    0.46    0.11
  -3  -8  10    0.35    0.07
  -3   8   8    1.45    0.16
  -3   8   8    1.59    0.12
  -3  -8   6    0.18    0.21
  -3  -8   6    0.59    0.22
  -3   8   4    5.62    0.41
  -3  -8   4    5.88    0.40
  -3  -8   4    6.07    0.39
   3  -8  -4    6.30    0.41
  -3   8   2    0.25    0.14
  -3   8   2    0.17    0.06
   3  -8  -2    0.34    0.13
  -3  -8   2    0.26    0.10
  -3   8   0    2.35    0.15
  -3   8   0    2.16    0.24
   3  -8   0    2.25    0.16
  -3  -8   0    2.41    0.17
   3  -8   0    2.59    0.24
   3  -8   0    2.36    0.19
   3   8   2    0.61    0.07
  -3   8  -2    0.40    0.14
  -3   8  -2    0.43    0.05
   3  -8   2    0.41    0.15
   3  -8   2    0.37    0.16
   3   8   4    6.86    0.35
  -3  -8  -4    6.11    0.34
   3  -8   4    6.43    0.46
   3  -8   4    5.93    0.44
   3   8   6    0.41    0.12
   3  -8   6    0.14    0.23
   3  -8   6    0.24    0.06
  -3  -8  -6    0.27    0.06
   3  -8   6    0.39    0.21
   3   8   8    2.00    0.18
   3   8   8    2.30    0.22
   3   8   8    1.75    0.18
   3   8   8    1.57    0.20
   3  -8   8    1.44    0.14
   3  -8   8    1.17    0.14
   3  -8   8    1.55    0.11
   3   8  10    0.22    0.11
   3   8  10    0.25    0.15
   3  -8  10    0.27    0.10
   3  -8  10    0.21    0.08
   3  -8  10    0.30    0.14
   3  -8  10    0.34    0.07
  -3   9  11    0.02    0.07
  -3  -9  11    0.00    0.04
  -3   9   9    0.50    0.07
  -3   9   9    0.40    0.13
  -3   9   7    3.52    0.24
  -3   9   7    3.35    0.15
  -3  -9   5    4.99    0.39
  -3  -9   5    5.54    0.43
  -3   9   3   14.14    0.71
  -3   9   3   14.83    0.72
  -3  -9   3   14.27    0.72
  -3  -9   3   14.62    0.70
   3  -9  -3   14.10    0.69
   3  -9  -3   14.82    0.74
  -3   9   1   18.11    0.87
  -3   9   1   19.03    0.83
  -3  -9   1   18.51    0.84
   3  -9  -1   18.13    0.87
   3  -9  -1   17.95    0.85
   3  -9  -1   17.02    0.87
  -3   9  -1   19.75    0.91
  -3   9  -1   19.17    0.85
   3  -9   1   18.53    0.89
   3  -9   1   17.43    0.92
   3  -9   1   20.73    0.93
   3   9   3   15.82    0.74
   3  -9   3   14.25    0.79
   3  -9   3   15.46    0.79
  -3  -9  -3   15.27    0.75
   3   9   5    5.31    0.31
  -3  -9  -5    4.71    0.28
   3  -9   5    5.44    0.46
   3  -9   5    4.93    0.43
   3  -9   5    5.38    0.23
   3   9   7    3.04    0.24
   3   9   7    3.23    0.30
   3   9   7    2.93    0.26
   3   9   7    3.23    0.25
   3  -9   7    3.16    0.21
   3  -9   7    3.29    0.17
   3   9   9    0.34    0.16
   3   9   9    0.31    0.13
   3  -9   9    0.69    0.13
   3  -9   9    0.59    0.08
   3  -9   9    0.51    0.09
   3   9  11    0.01    0.08
   3   9  11    0.04    0.10
   3  -9  11    0.13    0.11
   3  -9  11    0.07    0.06
  -3  10  10    0.00    0.10
  -3 -10  10    0.13    0.06
  -3  10   8    1.22    0.16
  -3  10   8    1.35    0.10
  -3 -10   6    0.70    0.25
  -3 -10   6    1.15    0.26
  -3  10   4    4.54    0.39
  -3  10   4    4.13    0.27
   3 -10  -4    4.66    0.36
  -3 -10   4    4.69    0.36
  -3  10   2    5.80    0.40
  -3  10   2    6.49    0.32
   3 -10  -2    5.58    0.38
  -3 -10   2    5.64    0.35
  -3  10   0    3.50    0.32
  -3  10   0    3.67    0.21
   3 -10   0    3.52    0.25
   3 -10   0    3.65    0.28
   3 -10   0    3.67    0.22
  -3  10  -2    6.31    0.40
   3 -10   2    5.98    0.41
   3 -10   2    6.16    0.39
   3  10   4    5.12    0.28
   3 -10   4    4.52    0.39
  -3 -10  -4    4.73    0.27
   3 -10   4    4.11    0.37
   3  10   6    0.63    0.14
  -3 -10  -6    0.49    0.07
   3 -10   6    0.50    0.07
   3 -10   6    0.71    0.24
   3 -10   6    0.50    0.28
   3  10   8    1.19    0.19
   3  10   8    0.85    0.17
   3  10   8    0.86    0.14
   3 -10   8    1.07    0.10
   3 -10   8    1.15    0.15
   3 -10   8    0.81    0.13
   3  10  10    0.14    0.11
   3  10  10    0.28    0.15
   3 -10  10    0.09    0.06
   3 -10  10    0.22    0.14
   3 -10  10    0.15    0.07
  -3  11  11    0.09    0.06
  -3  11   9    0.57    0.13
  -3  11   7    2.48    0.13
  -3  11   7    2.63    0.23
  -3 -11   5    3.12    0.36
  -3  11   3    5.73    0.31
  -3  11   3    5.63    0.43
   3 -11  -3    4.96    0.38
   3 -11  -3    5.44    0.29
  -3 -11   3    6.05    0.39
  -3  11   1   34.34    1.64
  -3  11   1   32.95    1.46
   3 -11  -1   35.57    1.55
   3 -11  -1   32.83    1.58
   3 -11  -1   37.08    1.65
  -3  11  -1   33.96    1.58
  -3  11  -1   34.57    1.41
   3 -11   1   34.30    1.51
   3 -11   1   32.56    1.59
   3 -11   1   32.42    1.54
   3  11   3    6.37    0.31
  -3 -11  -3    5.45    0.34
   3 -11   3    6.23    0.42
   3 -11   3    6.22    0.46
   3  11   5    2.84    0.24
   3 -11   5    3.37    0.37
   3 -11   5    3.08    0.16
   3 -11   5    2.85    0.37
  -3 -11  -5    3.40    0.21
   3  11   7    2.55    0.24
   3  11   7    2.42    0.23
   3  11   7    2.60    0.25
   3  11   7    2.73    0.23
   3 -11   7    2.40    0.16
   3  11   9    0.61    0.17
   3  11   9    0.53    0.13
   3 -11   9    0.38    0.09
   3 -11   9    0.59    0.07
   3  11  11    0.15    0.09
   3  11  11    0.16    0.08
   3 -11  11   -0.08    0.10
   3 -11  11    0.08    0.05
  -3  12  10    0.07    0.10
  -3 -12  10    0.11    0.05
  -3  12   8    0.54    0.14
  -3  12   6    2.71    0.14
  -3  12   6    2.73    0.23
  -3 -12   6    3.62    0.46
  -3  12   4    3.41    0.41
  -3  12   4    3.03    0.23
  -3 -12   4    3.45    0.34
   3 -12  -4    3.09    0.33
  -3  12   2    3.96    0.23
  -3  12   2    3.37    0.36
  -3 -12   2    3.58    0.29
   3 -12  -2    3.77    0.32
  -3  12   0    1.02    0.22
  -3  12   0    1.23    0.11
   3 -12   0    1.06    0.19
   3 -12   0    1.10    0.18
   3 -12   0    1.05    0.12
  -3  12  -2    3.91    0.36
   3 -12   2    4.11    0.31
   3 -12   2    4.39    0.35
   3  12   4    3.22    0.21
   3 -12   4    3.43    0.35
   3 -12   4    3.20    0.16
   3 -12   4    3.27    0.38
  -3 -12  -4    2.92    0.22
   3  12   6    2.95    0.23
   3  12   6    2.72    0.26
   3  12   6    2.17    0.25
   3  12   6    2.98    0.25
  -3 -12  -6    3.15    0.19
   3 -12   6    2.26    0.37
   3 -12   6    3.20    0.17
   3  12   8    0.52    0.14
   3  12   8    0.11    0.12
   3  12   8    0.48    0.17
   3 -12   8    0.48    0.13
   3 -12   8    0.35    0.08
   3  12  10    0.10    0.13
   3  12  10    0.07    0.10
   3 -12  10    0.05    0.13
   3 -12  10    0.16    0.06
   3 -12  10    0.12    0.07
  -3  13   9    3.16    0.25
  -3  13   7    4.59    0.28
  -3  13   7    3.63    0.32
  -3  13   5    7.54    0.45
  -3 -13   5    8.94    0.60
   3 -13  -5    8.45    0.55
  -3  13   3    9.81    0.51
  -3  13   3    9.47    0.62
   3 -13  -3    9.37    0.58
  -3 -13   3    9.90    0.59
   3 -13  -3   10.30    0.50
  -3  13   1    3.37    0.37
  -3  13   1    3.26    0.21
   3 -13  -1    3.81    0.32
   3 -13  -1    3.75    0.22
   3 -13  -1    3.57    0.27
  -3  13  -1    3.74    0.36
   3 -13   1    3.29    0.26
   3 -13   1    3.45    0.32
   3 -13   1    3.10    0.22
  -3 -13  -3   10.70    0.54
   3 -13   3   10.56    0.63
   3 -13   3   10.17    0.59
   3 -13   3    9.70    0.40
   3  13   5    8.29    0.45
   3 -13   5    8.67    0.60
  -3 -13  -5    8.85    0.46
   3 -13   5    8.49    0.35
   3 -13   5    8.62    0.63
   3  13   7    3.26    0.30
   3  13   7    4.26    0.28
   3  13   7    5.03    0.31
   3 -13   7    4.56    0.21
   3  13   9    2.78    0.24
   3  13   9    3.13    0.28
   3 -13   9    3.13    0.18
   3 -13   9    3.14    0.14
  -3  14  10    0.03    0.09
  -3  14   8    0.02    0.12
  -3  14   6    1.14    0.16
  -3  14   6    0.94    0.16
  -3  14   4    5.35    0.33
   3 -14  -4    5.69    0.29
   3 -14  -4    5.66    0.44
  -3  14   2    2.57    0.18
  -3  14   2    2.27    0.32
   3 -14  -2    2.64    0.31
  -3  14   0   -0.06    0.16
  -3  14   0    0.06    0.06
   3 -14   0    0.07    0.06
   3 -14   0    0.06    0.14
  -3  14  -2    2.21    0.31
   3 -14   2    2.79    0.32
   3 -14   2    2.47    0.25
   3  14   4    5.46    0.28
   3 -14   4    4.99    0.42
  -3 -14  -4    5.85    0.33
   3 -14   4    5.59    0.48
   3 -14   4    5.28    0.24
   3  14   6    0.95    0.16
   3  14   6    1.25    0.19
   3  14   6    0.52    0.12
   3  14   6    0.57    0.13
  -3 -14  -6    0.92    0.11
   3 -14   6    0.77    0.09
   3  14   8    0.02    0.12
   3  14   8    0.13    0.17
   3 -14   8    0.09    0.07
   3 -14   8   -0.05    0.12
   3  14  10    0.01    0.13
   3  14  10   -0.02    0.10
   3 -14  10    0.04    0.06
   3 -14  10    0.00    0.13
  -3  15   9    0.15    0.11
  -3  15   7    0.53    0.16
  -3  15   7    0.71    0.15
  -3  15   5    0.17    0.12
   3  15  -5    0.08    0.13
  -3  15   5    0.14    0.11
  -3  15   3    5.46    0.32
   3 -15  -3    5.91    0.44
   3 -15  -3    5.66    0.31
  -3  15   1    1.70    0.31
  -3  15   1    1.89    0.15
   3 -15  -1    1.63    0.15
   3 -15  -1    1.74    0.26
  -3  15  -1    1.51    0.29
   3 -15   1    2.51    0.31
  -3 -15  -3    5.87    0.34
   3 -15   3    5.32    0.24
   3 -15   3    5.56    0.46
  -3 -15  -3    5.15    0.26
   3  15   5    0.10    0.13
   3  15   5    0.16    0.13
   3 -15   5    0.07    0.22
   3 -15   5    0.12    0.06
   3 -15   5    0.06    0.10
  -3 -15  -5    0.04    0.08
   3  15   7    0.49    0.13
   3  15   7    0.32    0.17
   3  15   7    0.36    0.09
   3 -15   7    0.50    0.08
   3  15   9    0.02    0.15
   3  15   9    0.11    0.12
   3 -15   9    0.05    0.06
   3 -15   9    0.04    0.10
   3 -15   9    0.12    0.07
  -3  16  10    0.09    0.07
  -3  16   8    0.67    0.14
  -3  16   6    1.30    0.15
  -3  16   4    5.86    0.34
   3 -16  -4    4.62    0.45
   3 -16  -4    5.05    0.28
  -3  16   2    0.36    0.09
   3 -16  -2    0.42    0.21
  -3  16   0    0.00    0.20
   3 -16   0   -0.01    0.07
   3 -16   0    0.03    0.14
   3 -16   2    0.42    0.07
  -3 -16  -2    0.23    0.10
   3 -16   2    0.37    0.20
   3  16   4    5.10    0.33
   3 -16   4    5.47    0.25
   3 -16   4    5.87    0.50
  -3 -16  -4    5.66    0.34
   3  16   6    1.50    0.19
   3  16   6    2.05    0.21
   3  16   6    1.13    0.15
   3 -16   6    1.46    0.13
  -3 -16  -6    1.15    0.15
   3 -16   6    1.15    0.14
   3  16   8    0.89    0.14
   3  16   8    0.57    0.18
   3 -16   8    0.55    0.13
   3 -16   8    0.66    0.09
   3  16  10    0.12    0.09
   3  16  10    0.13    0.08
   3 -16  10    0.13    0.11
   3 -16  10    0.12    0.04
  -3  17   9    0.20    0.10
  -3  17   7    4.41    0.30
   3  17  -5    0.77    0.15
  -3  17   5    0.96    0.14
  -3  17   3    5.82    0.33
   3 -17  -3    5.50    0.32
   3 -17  -3    4.84    0.44
  -3  17   1   10.17    0.52
   3 -17  -1   11.17    0.66
   3 -17  -1   10.47    0.55
   3 -17   1    9.56    0.59
   3 -17   1    9.33    0.36
  -3 -17  -1    8.18    0.38
  -3 -17  -3    5.40    0.34
   3 -17   3    5.67    0.48
  -3 -17  -3    4.81    0.24
   3 -17   3    5.43    0.24
   3  17   5    1.10    0.19
   3  17   5    1.21    0.17
  -3 -17  -5    0.74    0.12
   3 -17   5    0.92    0.13
   3 -17   5    1.27    0.12
   3  17   7    4.11    0.34
   3  17   7    3.99    0.28
   3 -17   7    4.68    0.22
   3  17   9    0.24    0.10
   3  17   9    0.03    0.13
   3 -17   9    0.26    0.05
   3 -17   9    0.25    0.10
   3 -17   9    0.24    0.06
  -3  18   8    4.57    0.29
  -3  18   6    5.50    0.34
  -3  18   6    6.16    0.46
  -3  18   4    1.91    0.18
   3  18  -4    2.06    0.22
   3  18  -4    1.66    0.20
   3 -18  -4    2.10    0.20
   3 -18  -4    1.72    0.15
  -3  18   2    3.31    0.23
   3 -18  -2    2.56    0.21
   3 -18  -2    3.30    0.39
   3 -18   0    0.66    0.21
   3 -18   0    0.51    0.10
  -3 -18  -2    2.66    0.18
   3 -18   2    2.74    0.35
   3 -18   2    2.94    0.16
  -3  18  -4    1.87    0.20
   3  18   4    2.01    0.23
   3  18   4    1.91    0.20
  -3 -18  -4    1.81    0.20
   3 -18   4    1.53    0.16
   3 -18   4    1.83    0.14
   3  18   6    5.13    0.36
  -3 -18  -6    4.38    0.28
   3 -18   6    5.05    0.23
   3 -18   6    4.81    0.27
   3  18   8    3.93    0.25
   3  18   8    4.43    0.30
   3 -18   8    3.95    0.20
   3 -18   8    4.15    0.25
  -3  19   9    1.51    0.15
  -3  19   7    2.45    0.24
  -3  19   5    0.90    0.15
   3  19  -5    0.95    0.17
  -3  19   5    1.24    0.20
   3  19  -3   10.57    0.49
   3  19  -3   10.70    0.51
  -3  19   3   11.11    0.56
  -3  19   3   11.12    0.48
   3 -19  -3   10.47    0.55
   3 -19  -3    9.93    0.47
   3  19  -1    3.65    0.27
   3  19  -1    3.63    0.26
   3  19  -1    3.53    0.25
   3 -19  -1    3.55    0.24
   3 -19  -1    3.26    0.23
   3 -19  -1    3.25    0.38
  -3 -19   1    2.54    0.18
   3  19   1    3.48    0.32
   3  19   1    3.76    0.27
   3 -19   1    3.64    0.19
   3 -19   1    3.35    0.37
  -3 -19  -1    3.67    0.21
   3  19   3   11.03    0.53
   3  19   3   11.51    0.53
  -3  19  -3   10.51    0.51
   3 -19   3   10.83    0.49
  -3 -19  -3   11.24    0.60
   3 -19   3   11.29    0.44
   3  19   5    0.94    0.18
   3  19   5    0.91    0.16
   3 -19   5    0.90    0.14
  -3 -19  -5    0.81    0.12
   3 -19   5    0.94    0.10
   3  19   7    2.27    0.23
   3 -19   7    2.26    0.15
   3  19   9    1.60    0.15
   3 -19   9    1.43    0.14
   3 -19   9    1.54    0.08
  -3  20   8    1.42    0.15
  -3  20   6    2.06    0.19
  -3  20   4   10.10    0.44
  -3  20   4    8.14    0.52
   3  20  -4    9.96    0.47
   3 -20  -4    9.84    0.44
   3  20  -2    3.49    0.28
   3  20  -2    3.57    0.27
   3 -20  -2    4.01    0.26
   3 -20  -2    3.68    0.26
   3  20   0    0.46    0.15
   3  20   0    0.42    0.15
   3  20   0    0.27    0.14
   3 -20   0    0.35    0.10
  -3 -20   0    0.33    0.09
   3 -20   0    0.50    0.12
   3  20   2    3.83    0.30
   3  20   2    3.45    0.30
  -3  20  -2    3.81    0.27
   3 -20   2    3.82    0.19
  -3 -20  -2    3.95    0.20
   3 -20   2    3.42    0.23
   3  20   4    9.65    0.49
  -3  20  -4   10.03    0.46
   3  20   4    9.75    0.49
  -3 -20  -4    9.38    0.52
   3 -20   4    8.96    0.43
   3 -20   4    9.38    0.39
   3  20   6    2.40    0.24
   3 -20   6    2.03    0.15
   3 -20   6    1.70    0.16
   3  20   8    1.31    0.17
   3 -20   8    0.94    0.12
   3 -20   8    1.19    0.11
  -3  21   7    1.69    0.16
  -3 -21   7    1.56    0.11
  -3  21   5    0.97    0.16
   3  21  -5    1.27    0.18
  -3 -21   5    1.21    0.10
   3  21  -3    0.55    0.15
   3  21  -3    0.90    0.17
   3 -21  -3    0.65    0.11
  -3 -21   3    0.45    0.08
   3 -21  -3    0.85    0.14
   3  21  -1    8.49    0.43
   3  21  -1    8.25    0.44
   3 -21  -1    8.89    0.41
   3 -21  -1    8.92    0.48
  -3 -21   1    8.51    0.36
   3  21   1    8.55    0.43
   3  21   1    8.10    0.45
   3  21   1    8.76    0.42
  -3 -21  -1    8.68    0.36
   3 -21   1    8.08    0.35
   3 -21   1    8.50    0.39
  -3  21  -3    0.61    0.16
   3  21   3    0.65    0.16
   3  21   3    0.64    0.17
  -3 -21  -3    0.55    0.13
   3 -21   3    0.59    0.09
   3 -21   3    0.71    0.13
   3  21   5    1.09    0.20
   3 -21   5    1.29    0.13
   3 -21   5    0.98    0.15
   3 -21   5    1.06    0.14
   3  21   7    1.55    0.19
  -3 -21  -7    1.37    0.14
   3 -21   7    1.53    0.12
  -3  22   8    0.12    0.08
  -3  22   6    4.90    0.30
  -3 -22   6    4.73    0.21
   3  22  -4    8.32    0.44
  -3 -22   4    8.69    0.35
   3 -22  -4    8.58    0.41
   3  22  -2    0.43    0.15
   3  22  -2    0.73    0.16
   3 -22  -2    0.40    0.10
  -3 -22   2    0.59    0.09
   3 -22  -2    0.48    0.13
   3  22   0    0.20    0.13
   3  22   0   -0.14    0.11
   3  22   0   -0.10    0.14
   3 -22   0    0.05    0.09
  -3 -22   0    0.07    0.07
  -3 -22   0   -0.06    0.10
   3 -22   0   -0.05    0.10
  -3  22  -2    0.48    0.15
   3  22   2    0.62    0.16
   3  22   2    0.71    0.18
  -3 -22  -2    0.38    0.08
   3 -22   2    0.51    0.08
   3 -22   2    0.48    0.12
   3  22   4    9.21    0.47
   3  22   4    8.52    0.46
  -3 -22  -4    8.61    0.48
   3 -22   4    8.77    0.41
   3 -22   4    8.75    0.37
   3  22   6    4.70    0.31
   3 -22   6    4.65    0.26
   3 -22   6    4.34    0.22
  -3 -22  -6    4.54    0.27
   3  22   8    0.10    0.10
   3 -22   8    0.13    0.09
   3 -22   8    0.21    0.04
  -3  23   7    0.54    0.11
  -3 -23   5    1.69    0.12
   3  23  -3    0.48    0.17
   3  23  -3    0.49    0.17
   3 -23  -3    0.50    0.09
   3 -23  -3    0.39    0.13
  -3 -23   3    0.57    0.08
   3  23  -1    0.21    0.15
   3  23  -1    0.54    0.15
   3 -23  -1    0.52    0.13
  -3 -23   1    0.57    0.09
   3  23   1    0.58    0.17
   3  23   1    0.74    0.17
  -3 -23  -1    0.53    0.13
   3 -23   1    0.49    0.12
  -3 -23  -1    0.51    0.09
  -3  23  -3    0.67    0.16
   3  23   3    0.25    0.15
   3  23   3    0.40    0.18
   3 -23   3    0.41    0.12
  -3 -23  -3    0.55    0.13
   3 -23   3    0.61    0.09
   3  23   5    1.53    0.20
   3 -23   5    1.85    0.16
   3 -23   5    1.35    0.13
   3 -23   5    1.90    0.17
  -3 -23  -5    1.29    0.15
   3  23   7    0.61    0.14
  -3 -23  -7    0.60    0.11
  -3 -24   6    0.19    0.05
   3  24  -4    2.62    0.23
   3 -24  -4    2.26    0.22
  -3 -24   4    2.55    0.15
   3  24  -2    0.40    0.15
   3  24  -2    0.46    0.16
   3 -24  -2    0.28    0.13
  -3 -24   2    0.39    0.08
   3  24   0   -0.03    0.15
   3  24   0   -0.10    0.14
   3 -24   0    0.03    0.10
  -3 -24   0   -0.04    0.10
   3 -24   0   -0.06    0.11
  -3 -24   0   -0.04    0.07
  -3  24  -2    0.46    0.15
   3  24   2    0.45    0.16
   3  24   2    0.29    0.17
  -3 -24  -2    0.38    0.13
   3 -24   2    0.47    0.13
   3  24   4    2.25    0.21
   3  24   4    3.01    0.25
   3 -24   4    2.07    0.15
   3 -24   4    2.60    0.21
   3 -24   4    2.34    0.22
  -3 -24  -4    2.42    0.23
   3  24   6    0.13    0.13
   3 -24   6    0.26    0.12
   3 -24   6    0.06    0.06
  -3 -24  -6    0.42    0.11
  -3 -25   5    0.98    0.10
   3  25  -3    3.08    0.27
  -3 -25   3    3.29    0.18
   3 -25  -3    3.44    0.24
   3  25  -1    4.53    0.31
   3  25  -1    4.52    0.34
  -3 -25   1    4.35    0.22
   3 -25  -1    4.44    0.28
   3  25   1    4.41    0.33
   3  25   1    4.21    0.32
  -3 -25  -1    4.14    0.21
  -3 -25  -1    4.48    0.27
   3 -25   1    4.34    0.28
  -3  25  -3    3.52    0.25
   3  25   3    3.17    0.28
   3  25   3    3.36    0.29
   3 -25   3    2.56    0.17
   3 -25   3    3.15    0.23
  -3 -25  -3    3.11    0.24
   3  25   5    0.94    0.16
  -3 -25  -5    0.85    0.13
   3 -25   5    0.85    0.08
   3 -25   5    0.75    0.11
   3 -25   5    0.75    0.13
   3 -25   7    2.35    0.10
   3 -25   7    2.66    0.16
   3  26  -4    0.42    0.14
  -3 -26   4    0.33    0.07
   3 -26  -4    0.31    0.11
   3  26  -2    0.85    0.17
   3  26  -2    1.02    0.17
  -3 -26   2    0.99    0.10
   3 -26  -2    1.29    0.15
   3  26   0    0.27    0.14
   3  26   0    0.32    0.15
   3 -26   0    0.14    0.12
  -3 -26   0    0.10    0.07
  -3 -26   0    0.26    0.11
   3  26   2    1.09    0.18
  -3  26  -2    0.91    0.17
   3  26   2    0.71    0.16
   3 -26   2    1.38    0.15
  -3 -26  -2    1.16    0.14
   3  26   4    0.51    0.15
   3 -26   4    0.48    0.12
   3 -26   4    0.33    0.10
  -3 -26  -4    0.45    0.12
   3  26   6    0.31    0.11
  -3 -26  -6    0.18    0.09
   3 -26   6    0.27    0.09
   3  27  -3    1.13    0.16
  -3 -27   3    1.15    0.11
   3 -27  -3    0.99    0.14
   3  27  -1    1.19    0.17
   3  27  -1    1.01    0.17
  -3 -27   1    0.83    0.09
   3 -27  -1    1.04    0.14
   3  27   1    1.01    0.17
   3  27   1    1.22    0.18
   3 -27   1    0.90    0.13
  -3 -27  -1    1.03    0.13
   3 -27   1    1.04    0.13
   3  27   3    0.74    0.16
   3  27   3    0.98    0.15
   3 -27   3    0.88    0.12
   3 -27   3    1.18    0.14
  -3 -27  -3    1.10    0.14
   3  27   5    0.36    0.12
   3 -27   5    0.53    0.11
  -3 -27  -5    0.39    0.10
   3 -28  -4    0.40    0.10
   3  28  -2    0.41    0.15
  -3 -28   2    0.13    0.06
   3 -28  -2    0.36    0.12
   3  28   0    0.18    0.13
   3  28   0    0.08    0.13
  -3 -28   0    0.19    0.07
  -3 -28   0    0.23    0.10
   3 -28   0    0.36    0.12
   3  28   2    0.21    0.14
   3  28   2    0.29    0.13
   3 -28   2    0.41    0.12
   3 -28   2    0.18    0.10
  -3 -28  -2    0.13    0.11
   3  28   4    0.50    0.13
   3 -28   4    0.49    0.09
   3 -28   4    0.57    0.11
  -3 -28  -4    0.36    0.10
   3  29  -3    0.81    0.13
   3 -29  -3    1.02    0.12
   3  29  -1    2.06    0.21
  -3 -29   1    1.94    0.13
   3 -29  -1    2.18    0.19
   3  29   1    2.26    0.19
   3  29   1    2.36    0.21
   3 -29   1    2.29    0.19
   3 -29   1    2.09    0.16
  -3 -29  -1    2.34    0.19
   3  29   3    0.71    0.12
   3 -29   3    0.79    0.11
   3 -29   3    0.76    0.10
  -3 -29  -3    0.99    0.12
   3  30  -2    0.21    0.10
   3 -30  -2    0.15    0.09
   3  30   0    0.02    0.11
  -3 -30   0    0.08    0.08
   3 -30   0    0.03    0.08
   3  30   2    0.10    0.09
   3 -30   2    0.09    0.08
  -3 -30  -2    0.05    0.08
   3 -30   2    0.01    0.08
  -4   0  10    7.95    0.27
  -4   0  10    8.36    0.34
  -4   0   8   56.89    2.07
  -4   0   4   48.59    1.94
  -4   0   2   45.25    1.79
   4   0   0  532.11   22.90
   4   0   0  548.60   22.84
  -4   0   0  541.18   19.98
   4   0   2   48.53    2.05
   4   0   2   43.35    2.02
  -4   0  -2   45.78    2.20
   4   0   2   48.19    2.20
  -4   0  -2   48.18    1.82
   4   0   4   49.88    2.20
   4   0   4   48.71    2.32
   4   0   4   47.56    2.16
  -4   0  -4   50.20    2.31
   4   0   6    1.55    0.17
   4   0   8   53.21    2.00
   4   0   8   50.11    1.93
   4   0   8   53.65    1.98
   4   0   8   54.10    1.50
   4   0  10    8.23    0.27
   4   0  10    8.35    0.41
   4   0  10    8.00    0.38
   4   0  10    7.61    0.40
  -4   1  11    0.41    0.06
  -4  -1  11    0.40    0.06
  -4   1   9    0.99    0.10
  -4  -1   9    0.96    0.10
  -4   1   7    0.83    0.08
  -4   1   7    1.04    0.28
  -4  -1   7    0.78    0.29
  -4   1   3    5.38    0.35
  -4  -1   3    4.83    0.34
  -4   1   1   36.92    1.50
  -4  -1   1   37.77    1.50
   4  -1  -1   36.47    1.63
   4  -1  -1   38.74    1.64
   4   1   1   36.08    1.74
   4   1   1   35.01    1.58
   4   1   1   38.64    1.62
  -4   1  -1   39.33    1.47
   4  -1   1   38.97    1.63
   4  -1   1   36.43    1.61
  -4  -1  -1   38.69    1.48
   4  -1   1   34.64    1.74
   4   1   3    6.19    0.39
   4   1   3    5.10    0.32
  -4   1  -3    6.13    0.31
   4   1   3    6.14    0.32
   4  -1   3    6.16    0.32
   4  -1   3    5.22    0.33
  -4  -1  -3    5.61    0.32
   4  -1   3    5.79    0.38
  -4  -1  -3    6.27    0.31
   4   1   5    9.12    0.58
   4   1   5    9.14    0.46
   4  -1   5    8.61    0.51
  -4  -1  -5    8.58    0.43
   4  -1   5    8.11    0.46
   4  -1   5    9.71    0.60
   4   1   7    0.96    0.08
   4   1   7    0.70    0.09
   4   1   7    0.96    0.14
   4   1   7    0.69    0.13
   4   1   7    2.60    0.45
   4  -1   7    1.92    0.40
   4  -1   7    0.68    0.13
   4  -1   7    0.84    0.09
   4  -1   7    0.98    0.08
   4   1   9    1.15    0.17
   4   1   9    1.00    0.09
   4   1   9    1.19    0.19
   4   1   9    1.00    0.15
   4  -1   9    0.92    0.14
   4  -1   9    0.94    0.09
   4  -1   9    1.04    0.16
   4   1  11    0.48    0.13
   4   1  11    0.35    0.13
   4   1  11    0.36    0.10
   4  -1  11    0.38    0.10
   4  -1  11    0.53    0.13
   4  -1  11    0.33    0.12
  -4   2  10    1.82    0.12
  -4  -2  10    1.61    0.14
  -4   2   8    2.54    0.16
  -4  -2   8    2.33    0.14
  -4   2   6    0.10    0.05
  -4   2   4    9.21    0.50
  -4  -2   4    9.19    0.49
  -4   2   2   23.99    1.01
  -4  -2   2   23.60    1.01
   4  -2  -2   23.62    1.07
   4   2   0  315.53   13.69
  -4   2   0  331.21   12.06
  -4  -2   0  314.61   12.06
   4  -2   0  339.11   13.71
   4  -2   0  324.29   13.76
   4   2   2   25.31    1.17
  -4   2  -2   24.89    1.01
  -4   2  -2   24.69    1.17
   4   2   2   24.77    1.12
  -4  -2  -2   26.04    1.03
   4  -2   2   24.99    1.14
   4  -2   2   21.84    1.11
   4  -2   2   25.67    1.18
   4   2   4   10.33    0.52
  -4   2  -4   10.28    0.50
   4   2   4   10.85    0.60
   4  -2   4   10.30    0.52
   4  -2   4    9.65    0.55
  -4  -2  -4   10.49    0.51
   4  -2   4   10.00    0.61
   4   2   6    1.21    0.32
   4   2   6    0.44    0.11
   4  -2   6    0.97    0.32
   4   2   8    2.49    0.25
   4   2   8    3.00    0.26
   4   2   8    2.49    0.14
   4   2   8    2.41    0.23
   4  -2   8    2.63    0.20
   4  -2   8    2.43    0.21
   4  -2   8    2.24    0.13
   4  -2   8    2.22    0.17
   4   2  10    1.77    0.17
   4   2  10    1.83    0.19
   4   2  10    1.68    0.19
   4  -2  10    1.76    0.19
   4  -2  10    1.95    0.17
   4  -2  10    1.73    0.12
   4  -2  10    1.19    0.18
  -4   3  11    0.96    0.08
  -4  -3  11    1.23    0.09
  -4   3   9    1.63    0.12
  -4   3   9    1.45    0.14
  -4  -3   9    1.16    0.12
  -4   3   7    6.97    0.29
  -4  -3   7    6.54    0.54
  -4   3   3    1.62    0.22
  -4  -3   3    1.79    0.23
   4  -3  -3    2.15    0.21
  -4   3   1    1.32    0.19
   4  -3  -1    1.56    0.18
   4  -3  -1    1.50    0.15
  -4  -3   1    1.60    0.22
  -4   3  -1    1.21    0.17
   4   3   1    1.19    0.13
   4  -3   1    1.20    0.18
   4  -3   1    1.20    0.12
  -4  -3  -1    1.15    0.19
   4  -3   1    1.15    0.14
   4   3   3    2.04    0.23
   4   3   3    2.02    0.15
  -4   3  -3    1.89    0.13
  -4  -3  -3    1.97    0.15
   4  -3   3    2.01    0.27
   4  -3   3    2.18    0.16
  -4  -3  -3    1.80    0.21
   4  -3   3    1.85    0.21
   4   3   5    1.12    0.15
   4   3   5    1.47    0.29
  -4  -3  -5    0.68    0.09
   4  -3   5    0.53    0.17
   4  -3   5    1.18    0.29
   4   3   7    6.04    0.33
   4   3   7    7.85    0.42
   4   3   7    6.23    0.34
   4   3   7    6.78    0.23
   4  -3   7    6.87    0.29
   4  -3   7    6.61    0.33
   4  -3   7    7.73    0.65
   4  -3   7    6.65    0.23
   4   3   9    1.22    0.17
   4   3   9    1.09    0.15
   4   3   9    1.13    0.19
   4   3   9    1.46    0.11
   4  -3   9    1.40    0.18
   4  -3   9    1.50    0.15
   4  -3   9    1.38    0.10
   4  -3   9    1.18    0.15
   4   3  11    1.04    0.14
   4   3  11    0.95    0.12
   4  -3  11    1.05    0.12
   4  -3  11    1.10    0.15
   4  -3  11    1.23    0.15
  -4   4  10    0.20    0.06
  -4  -4  10    0.21    0.07
  -4   4   8    2.10    0.15
  -4   4   8    2.01    0.13
  -4   4   6    0.48    0.07
  -4  -4   6    0.77    0.25
  -4   4   4    0.56    0.17
  -4  -4   4    0.46    0.14
  -4   4   2   13.72    0.66
  -4  -4   2   13.20    0.66
   4  -4  -2   14.99    0.68
   4   4   0  107.30    4.48
  -4   4   0  104.36    4.00
   4  -4   0  110.78    4.53
   4  -4   0   95.62    4.94
   4  -4   0  110.82    4.52
   4   4   2   13.70    0.66
  -4   4  -2   14.20    0.68
  -4   4  -2   14.39    0.62
   4   4   2   14.21    0.68
   4  -4   2   13.22    0.69
   4  -4   2   15.22    0.71
   4  -4   2   13.72    0.69
  -4   4  -4    0.71    0.07
   4   4   4    0.90    0.22
   4   4   4    0.97    0.12
   4  -4   4    0.63    0.17
  -4  -4  -4    0.65    0.08
   4  -4   4    0.64    0.21
   4   4   6    0.64    0.12
   4  -4   6    0.45    0.19
   4  -4   6    0.42    0.07
   4  -4   6    1.03    0.33
   4   4   8    2.07    0.20
   4   4   8    1.81    0.18
   4   4   8    1.61    0.19
   4   4   8    1.69    0.19
   4   4   8    1.89    0.12
   4  -4   8    1.93    0.18
   4  -4   8    1.89    0.15
   4  -4   8    1.20    0.14
   4  -4   8    1.88    0.12
   4   4  10    0.17    0.11
   4   4  10    0.17    0.13
   4   4  10    0.08    0.15
   4  -4  10    0.15    0.07
   4  -4  10    0.06    0.13
   4  -4  10    0.20    0.11
  -4   5  11    0.04    0.06
  -4  -5  11    0.00    0.05
  -4   5   9    0.12    0.07
  -4  -5   9    0.09    0.05
  -4   5   7    0.71    0.09
  -4  -5   7    0.66    0.26
  -4   5   3    2.05    0.25
   4  -5  -3    1.80    0.21
  -4  -5   3    1.73    0.23
  -4   5   1    3.77    0.29
   4  -5  -1    3.84    0.26
   4  -5  -1    3.55    0.19
   4  -5  -1    3.58    0.27
  -4   5  -1    3.74    0.21
   4   5   1    3.48    0.20
  -4   5  -1    3.41    0.26
   4  -5   1    3.61    0.26
   4  -5   1    3.84    0.28
   4  -5   1    3.73    0.22
   4   5   3    2.06    0.14
   4   5   3    1.92    0.23
  -4   5  -3    1.75    0.13
   4  -5   3    1.82    0.25
   4  -5   3    1.61    0.22
   4  -5   3    2.23    0.16
  -4  -5  -3    1.65    0.15
   4   5   5    4.50    0.27
   4  -5   5    3.95    0.40
   4  -5   5    4.05    0.36
  -4  -5  -5    4.13    0.24
   4   5   7    0.68    0.15
   4   5   7    0.83    0.13
   4   5   7    0.65    0.07
   4   5   7    0.64    0.13
   4   5   7    0.68    0.14
   4  -5   7    0.75    0.09
   4  -5   7    0.76    0.12
   4  -5   7    0.85    0.12
   4  -5   7    0.70    0.07
   4   5   9    0.26    0.14
   4   5   9   -0.11    0.14
   4   5   9    0.17    0.12
   4  -5   9   -0.10    0.10
   4  -5   9    0.18    0.08
   4  -5   9    0.11    0.13
   4  -5   9    0.05    0.06
   4   5  11   -0.28    0.11
   4   5  11   -0.01    0.09
   4  -5  11    0.17    0.12
   4  -5  11    0.04    0.08
   4  -5  11    0.09    0.12
  -4   6  10    1.15    0.09
  -4  -6  10    1.25    0.12
  -4   6   8    5.78    0.22
  -4   6   6    2.33    0.14
  -4  -6   6    2.54    0.36
  -4   6   4    7.43    0.45
   4  -6  -4    6.41    0.42
  -4  -6   4    7.62    0.44
  -4   6   2   16.74    0.78
  -4  -6   2   17.41    0.81
   4  -6  -2   17.18    0.82
  -4   6   0   68.62    3.24
  -4   6   0   66.37    2.66
   4  -6   0   72.01    2.99
   4  -6   0   64.09    3.24
   4  -6   0   74.78    3.00
  -4   6  -2   17.45    0.73
  -4   6  -2   16.75    0.79
   4   6   2   16.91    0.79
   4  -6   2   16.49    0.81
   4  -6   2   17.58    0.82
   4  -6   2   14.58    0.80
   4   6   4    8.56    0.42
   4  -6   4    7.32    0.49
   4  -6   4    7.94    0.51
  -4  -6  -4    7.97    0.42
   4   6   6    2.28    0.22
   4  -6   6    2.21    0.14
   4  -6   6    1.83    0.29
  -4  -6  -6    2.19    0.14
   4  -6   6    2.60    0.38
   4   6   8    5.32    0.33
   4   6   8    4.79    0.36
   4   6   8    5.58    0.34
   4   6   8    5.69    0.30
   4  -6   8    5.37    0.20
   4  -6   8    5.19    0.25
   4   6  10    1.04    0.14
   4   6  10    1.76    0.20
   4   6  10    1.34    0.17
   4  -6  10    1.21    0.14
   4  -6  10    1.33    0.09
   4  -6  10    1.18    0.16
  -4   7   9    0.34    0.07
  -4   7   9    0.41    0.12
  -4   7   7    1.51    0.11
  -4   7   7    1.56    0.15
  -4  -7   5   14.00    0.77
  -4   7   3    3.94    0.34
   4  -7  -3    4.49    0.32
  -4  -7   3    4.15    0.34
  -4   7   1    0.14    0.05
  -4   7   1    0.13    0.15
   4  -7  -1    0.38    0.14
   4  -7  -1    0.25    0.05
   4  -7  -1    0.24    0.12
  -4   7  -1    0.20    0.05
  -4   7  -1    0.28    0.14
   4  -7   1    0.16    0.07
   4  -7   1    0.38    0.14
   4  -7   1    0.09    0.13
  -4   7  -3    4.34    0.23
   4   7   3    4.65    0.25
   4  -7   3    3.97    0.35
   4  -7   3    4.56    0.35
  -4  -7  -3    4.59    0.26
   4  -7   3    4.66    0.27
   4   7   5   12.18    0.63
   4  -7   5   12.79    0.74
   4  -7   5   13.65    0.74
  -4  -7  -5   12.15    0.62
   4  -7   5   12.26    0.48
   4   7   7    2.00    0.19
   4   7   7    1.37    0.16
   4   7   7    1.56    0.15
   4   7   7    1.71    0.19
   4  -7   7    1.86    0.14
   4  -7   7    1.07    0.13
   4  -7   7    1.90    0.16
   4  -7   7    1.73    0.11
   4   7   9    0.42    0.16
   4   7   9    0.48    0.15
   4   7   9    0.21    0.12
   4  -7   9    0.34    0.13
   4  -7   9    0.39    0.12
   4  -7   9    0.40    0.09
   4  -7   9    0.37    0.07
   4   7  11    0.11    0.09
   4   7  11    0.17    0.11
   4  -7  11    0.10    0.08
   4  -7  11    0.17    0.06
   4  -7  11    0.15    0.12
   4  -7  11    0.16    0.12
  -4   8  10    0.17    0.06
  -4   8  10    0.06    0.09
  -4  -8  10    0.05    0.06
  -4   8   8    0.18    0.11
  -4   8   8    0.16    0.06
  -4  -8   6    9.19    0.59
  -4  -8   6    8.46    0.60
  -4   8   4    0.02    0.16
  -4  -8   4   -0.13    0.12
   4  -8  -4    0.06    0.12
  -4  -8   4    0.11    0.14
  -4   8   2   66.58    3.34
  -4   8   2   73.97    2.79
   4  -8  -2   71.86    3.11
   4  -8  -2   72.81    3.33
  -4   8   0   38.92    1.59
  -4   8   0   38.41    1.84
   4  -8   0   40.37    1.76
   4  -8   0   39.62    1.85
   4  -8   0   38.29    1.73
  -4   8  -2   77.35    3.52
  -4   8  -2   72.49    2.89
   4  -8   2   76.34    3.30
   4  -8   2   74.96    3.54
   4  -8   2   74.73    3.28
   4   8   4    0.00    0.07
   4  -8   4    0.22    0.18
  -4  -8  -4    0.07    0.07
   4  -8   4    0.08    0.19
   4   8   6    9.18    0.49
   4  -8   6    8.40    0.61
  -4  -8  -6    8.63    0.44
   4  -8   6    8.74    0.62
   4  -8   6    8.61    0.35
   4   8   8    0.11    0.15
   4   8   8    0.23    0.12
   4   8   8    0.03    0.13
   4  -8   8    0.18    0.06
   4  -8   8    0.25    0.08
   4  -8   8    0.08    0.10
   4  -8   8    0.07    0.11
   4   8  10    0.00    0.14
   4   8  10    0.12    0.11
   4  -8  10    0.02    0.06
   4  -8  10   -0.02    0.12
   4  -8  10   -0.05    0.09
  -4   9   9    0.44    0.13
  -4   9   9    0.60    0.07
  -4   9   7    0.13    0.11
  -4   9   7    0.24    0.06
  -4  -9   5    5.98    0.45
  -4  -9   5    6.42    0.47
  -4   9   3    0.44    0.19
  -4  -9   3    0.38    0.13
   4  -9  -3    0.41    0.15
  -4   9   1    5.46    0.29
  -4   9   1    5.37    0.38
   4  -9  -1    5.34    0.36
   4  -9  -1    5.35    0.29
   4  -9  -1    5.78    0.36
  -4   9  -1    5.43    0.38
  -4   9  -1    5.96    0.30
   4  -9   1    5.53    0.36
   4  -9   1    6.00    0.32
   4  -9   1    5.95    0.39
   4   9   3    0.46    0.06
   4  -9   3    0.38    0.17
   4  -9   3    0.45    0.17
  -4  -9  -3    0.50    0.09
   4   9   5    6.18    0.36
  -4  -9  -5    6.13    0.34
   4  -9   5    6.33    0.27
   4  -9   5    6.38    0.50
   4  -9   5    6.45    0.51
   4   9   7    0.11    0.13
   4   9   7    0.02    0.13
   4   9   7    0.01    0.11
   4  -9   7    0.19    0.07
   4  -9   7    0.02    0.09
   4  -9   7    0.07    0.11
   4   9   9    0.45    0.16
   4   9   9    0.23    0.12
   4   9   9    0.45    0.15
   4  -9   9    0.55    0.07
   4  -9   9    0.58    0.15
   4  -9   9    0.61    0.13
   4  -9   9    0.67    0.09
   4   9  11    0.03    0.10
   4   9  11    0.04    0.08
   4  -9  11    0.15    0.10
   4  -9  11    0.07    0.10
  -4  10  10    2.96    0.21
  -4 -10  10    2.60    0.14
  -4  10   8    0.07    0.11
  -4  10   8    0.09    0.06
  -4  10   6    1.62    0.11
  -4  10   6    1.69    0.17
  -4 -10   6    1.52    0.29
  -4  10   4   12.31    0.69
   4 -10  -4   11.81    0.67
  -4 -10   4   11.83    0.66
  -4  10   2    4.42    0.36
  -4  10   2    4.87    0.28
   4 -10  -2    5.09    0.36
  -4  10   0  128.39    4.98
  -4  10   0  138.25    6.11
   4 -10   0  128.13    5.59
   4 -10   0  127.99    6.12
  -4  10  -2    4.91    0.37
  -4  10  -2    5.23    0.27
   4 -10   2    4.95    0.30
   4 -10   2    5.63    0.39
   4 -10   2    5.40    0.36
   4  10   4   13.08    0.62
  -4 -10  -4   11.81    0.63
   4 -10   4   13.00    0.73
   4 -10   4   11.95    0.48
   4 -10   4   13.05    0.74
   4  10   6    1.14    0.15
   4  10   6    1.05    0.14
   4  10   6    0.97    0.15
   4  10   6    1.27    0.16
   4 -10   6    1.30    0.12
   4 -10   6    1.52    0.31
   4 -10   6    1.49    0.32
  -4 -10  -6    1.39    0.13
   4  10   8    0.05    0.11
   4  10   8    0.07    0.14
   4  10   8    0.20    0.16
   4 -10   8    0.16    0.08
   4 -10   8    0.00    0.12
   4 -10   8    0.06    0.10
   4 -10   8    0.07    0.06
   4  10  10    2.62    0.25
   4  10  10    2.81    0.23
   4 -10  10    3.10    0.14
   4 -10  10    3.53    0.26
   4 -10  10    2.64    0.21
  -4  11   9    1.05    0.14
  -4  11   7    0.08    0.06
  -4  11   7    0.10    0.12
  -4  11   3    1.04    0.14
  -4  11   3    1.22    0.24
   4 -11  -3    1.02    0.20
   4 -11  -3    1.01    0.09
  -4  11   1    9.78    0.49
  -4  11   1    9.88    0.56
   4 -11  -1    9.44    0.53
   4 -11  -1    9.76    0.49
   4 -11  -1    9.10    0.54
  -4  11  -1   10.19    0.47
  -4  11  -1    9.62    0.55
   4 -11   1    9.25    0.49
   4 -11   1    9.21    0.55
   4 -11   1    9.23    0.52
   4 -11   3    1.33    0.24
  -4 -11  -3    1.17    0.13
   4 -11   3    1.33    0.25
   4  11   5   -0.02    0.08
   4 -11   5    0.52    0.22
   4 -11   5    0.25    0.06
   4 -11   5    0.25    0.19
  -4 -11  -5    0.46    0.09
   4  11   7    0.12    0.13
   4  11   7    0.10    0.11
   4  11   7    0.18    0.14
   4 -11   7    0.07    0.12
   4 -11   7    0.14    0.07
   4 -11   7    0.18    0.11
   4  11   9    1.44    0.18
   4  11   9    1.10    0.15
   4  11   9    1.30    0.19
   4 -11   9    1.21    0.09
   4 -11   9    1.25    0.15
   4 -11   9    1.09    0.14
   4 -11   9    1.24    0.11
  -4  12  10    0.81    0.11
  -4  12   8    1.64    0.18
  -4  12   6    5.29    0.31
  -4  12   4    2.19    0.34
  -4  12   4    2.86    0.22
   4 -12  -4    2.94    0.33
  -4  12   2   38.49    1.80
  -4  12   2   37.57    1.63
   4 -12  -2   37.35    1.75
  -4  12   0   73.45    3.01
  -4  12   0   76.22    3.58
   4 -12   0   77.24    3.32
   4 -12   0   78.55    3.37
  -4  12  -2   36.38    1.62
   4 -12   2   40.02    1.80
   4 -12   2   37.85    1.75
   4 -12   2   39.73    1.84
   4  12   4    2.75    0.17
   4 -12   4    2.98    0.38
  -4 -12  -4    3.06    0.22
   4 -12   4    2.31    0.32
   4 -12   4    2.99    0.16
   4  12   6    5.20    0.29
   4  12   6    5.19    0.32
   4  12   6    4.39    0.31
   4  12   6    5.08    0.32
  -4 -12  -6    5.55    0.29
   4 -12   6    5.17    0.24
   4 -12   6    4.86    0.28
   4  12   8    1.47    0.16
   4  12   8    1.55    0.20
   4  12   8    1.97    0.23
   4 -12   8    1.72    0.15
   4 -12   8    1.66    0.12
   4 -12   8    1.26    0.15
   4 -12   8    1.48    0.16
   4  12  10    0.72    0.11
   4  12  10    0.90    0.15
   4 -12  10    0.68    0.11
   4 -12  10    0.99    0.16
   4 -12  10    0.68    0.07
  -4  13   9    0.40    0.12
  -4  13   7    1.36    0.16
  -4  13   5    2.12    0.20
  -4  13   5    1.90    0.21
  -4  13   3    0.63    0.10
  -4  13   3    0.78    0.26
   4 -13  -3    0.85    0.10
   4 -13  -3    0.87    0.20
  -4  13   1    0.35    0.07
  -4  13   1    0.19    0.18
   4 -13  -1    0.41    0.15
   4 -13  -1    0.40    0.08
   4 -13  -1    0.44    0.19
  -4  13  -1    0.25    0.18
  -4  13  -1    0.31    0.06
   4 -13   1    0.28    0.17
   4 -13   1    0.36    0.08
   4 -13   1    0.41    0.15
   4 -13   3    0.89    0.08
   4 -13   3    1.02    0.24
   4 -13   3    0.88    0.22
  -4 -13  -3    0.99    0.13
   4  13   5    2.35    0.23
   4  13   5    1.95    0.15
  -4 -13  -5    2.43    0.19
   4 -13   5    2.30    0.33
   4 -13   5    2.21    0.14
   4 -13   5    2.11    0.34
   4  13   7    1.00    0.12
   4  13   7    1.16    0.19
   4  13   7    0.84    0.17
   4  13   7    1.26    0.15
   4 -13   7    1.08    0.11
   4 -13   7    1.21    0.14
   4  13   9    0.60    0.17
   4  13   9    0.52    0.12
   4 -13   9    0.37    0.08
   4 -13   9    0.29    0.06
   4 -13   9    0.43    0.11
   4 -13   9    0.45    0.11
  -4  14  10    0.01    0.08
  -4  14   8    0.39    0.13
  -4  14   6    0.30    0.14
  -4  14   6    0.47    0.13
  -4  14   4    0.77    0.12
   4 -14  -4    0.89    0.25
  -4  14   2    1.57    0.15
  -4  14   2    2.16    0.35
   4 -14  -2    1.74    0.26
  -4  14   0    5.09    0.27
  -4  14   0    4.61    0.43
   4 -14   0    4.58    0.29
   4 -14   0    5.24    0.38
   4 -14   0    5.27    0.35
   4 -14   2    2.03    0.24
   4 -14   2    1.98    0.28
   4 -14   2    1.80    0.13
   4 -14   4    1.27    0.26
  -4 -14  -4    0.92    0.13
   4 -14   4    1.03    0.27
   4 -14   4    0.78    0.09
   4  14   6    0.27    0.12
   4  14   6    0.47    0.15
   4  14   6    0.52    0.15
   4 -14   6    0.55    0.12
  -4 -14  -6    0.46    0.09
   4 -14   6    0.38    0.08
   4  14   8    0.38    0.17
   4  14   8    0.92    0.17
   4  14   8    0.31    0.13
   4 -14   8    0.57    0.07
   4 -14   8    0.26    0.12
   4 -14   8    0.27    0.12
   4 -14   8    0.54    0.09
   4  14  10   -0.03    0.09
   4  14  10   -0.06    0.11
   4 -14  10   -0.04    0.12
   4 -14  10    0.01    0.05
  -4  15   9   -0.12    0.10
  -4  15   7    0.65    0.15
  -4  15   7    0.35    0.17
  -4  15   5    3.27    0.27
  -4  15   5    3.65    0.26
   4  15  -5    3.34    0.24
  -4  15   3    5.71    0.34
   4 -15  -3    5.82    0.31
   4 -15  -3    6.05    0.46
  -4  15   1    0.46    0.24
  -4  15   1    0.38    0.08
   4 -15  -1    0.40    0.08
   4 -15  -1    0.51    0.19
  -4  15  -1    0.30    0.21
   4 -15   1    0.65    0.19
   4 -15   1    0.52    0.18
   4 -15   1    0.39    0.09
   4 -15   1    0.59    0.07
   4 -15   3    6.15    0.26
  -4 -15  -3    5.44    0.30
   4 -15   3    5.78    0.43
   4 -15   3    6.84    0.50
   4  15   5    3.37    0.28
   4  15   5    3.86    0.29
  -4 -15  -5    3.68    0.26
   4 -15   5    3.79    0.24
   4 -15   5    3.19    0.23
   4 -15   5    3.85    0.20
   4  15   7    0.48    0.19
   4  15   7    0.41    0.16
   4  15   7    0.32    0.12
   4 -15   7    0.49    0.09
   4 -15   7    0.40    0.12
   4  15   9    0.19    0.16
   4  15   9    0.01    0.11
   4 -15   9   -0.02    0.10
   4 -15   9    0.03    0.06
   4 -15   9   -0.06    0.06
  -4  16   8    0.79    0.14
  -4  16   6    0.46    0.16
  -4  16   6    0.44    0.13
  -4  16   4    9.47    0.41
   4  16  -4    7.40    0.42
   4  16  -4    8.47    0.45
  -4  16   4    9.01    0.48
  -4  16   2    8.08    0.44
   4 -16  -2    8.59    0.57
  -4  16   0   13.59    0.67
   4 -16   0   14.27    0.70
   4 -16   0   13.56    0.78
   4 -16   2    8.40    0.33
  -4 -16  -2    7.67    0.37
   4 -16   2    7.90    0.54
   4  16   4    8.37    0.44
   4  16   4    8.49    0.45
   4 -16   4    8.95    0.36
   4 -16   4    8.50    0.40
  -4 -16  -4    8.87    0.49
   4  16   6    0.51    0.17
   4  16   6    0.46    0.16
   4 -16   6    0.48    0.08
   4 -16   6    0.54    0.12
  -4 -16  -6    0.30    0.09
   4 -16   6    0.40    0.12
   4  16   8    1.11    0.14
   4  16   8    1.23    0.20
   4 -16   8    1.05    0.13
   4 -16   8    0.96    0.10
   4 -16   8    0.89    0.08
   4 -16   8    0.92    0.13
  -4  17   9    0.40    0.11
  -4  17   7    0.27    0.13
  -4  17   5   12.04    0.63
  -4  17   5   11.43    0.51
   4  17  -5   10.05    0.51
   4  17  -3    2.54    0.24
  -4  17   3    2.20    0.22
   4  17  -3    2.81    0.27
  -4  17   3    2.63    0.22
   4  17  -3    3.00    0.24
   4 -17  -3    2.58    0.35
   4 -17  -3    2.67    0.18
  -4  17   1    2.98    0.20
   4 -17  -1    2.47    0.33
   4 -17  -1    2.53    0.20
   4 -17   1    2.01    0.31
   4 -17   1    2.12    0.20
   4  17   3    2.59    0.26
   4  17   3    2.70    0.28
   4 -17   3    1.97    0.31
   4 -17   3    2.49    0.15
   4 -17   3    2.35    0.21
  -4 -17  -3    2.72    0.19
   4  17   5   10.57    0.52
   4  17   5   10.17    0.51
   4 -17   5   11.17    0.44
  -4 -17  -5   10.63    0.56
   4 -17   5    9.68    0.46
   4 -17   5   10.38    0.42
   4  17   7    0.39    0.16
   4  17   7    0.40    0.18
   4 -17   7    0.51    0.09
   4 -17   7    0.36    0.11
   4  17   9    0.23    0.14
   4 -17   9    0.30    0.10
   4 -17   9    0.19    0.05
  -4  18   8    1.43    0.16
  -4  18   6    0.95    0.15
   4  18  -4    0.34    0.15
   4  18  -4    0.26    0.15
  -4  18   4    0.16    0.12
  -4  18   2   12.79    0.64
   4  18  -2   12.15    0.55
   4  18  -2   12.35    0.57
   4  18  -2   12.75    0.54
   4 -18  -2   12.39    0.76
   4 -18  -2   12.93    0.65
   4 -18  -2   13.03    0.54
   4 -18   0   39.72    1.93
   4 -18   0   41.55    1.96
   4  18   2   12.73    0.57
   4  18   2   12.18    0.57
  -4 -18  -2   12.87    0.51
   4 -18   2   12.45    0.49
   4 -18   2   12.22    0.53
   4 -18   2   12.20    0.75
   4  18   4    0.38    0.17
   4  18   4    0.30    0.14
  -4 -18  -4    0.31    0.11
   4 -18   4    0.27    0.08
   4 -18   4    0.09    0.11
   4  18   6    1.19    0.19
   4  18   6    0.83    0.19
   4 -18   6    0.96    0.14
   4 -18   6    1.02    0.14
   4 -18   6    1.37    0.13
   4  18   8    1.47    0.20
   4 -18   8    1.56    0.10
   4 -18   8    1.42    0.14
   4 -18   8    1.38    0.12
  -4  19   9    0.67    0.10
  -4  19   7    1.07    0.15
   4  19  -5    8.01    0.43
  -4  19   5    8.50    0.43
  -4  19   5    9.37    0.55
   4  19  -3    4.24    0.31
   4  19  -3    4.67    0.33
  -4  19   3    4.38    0.28
   4 -19  -3    4.42    0.28
   4 -19  -3    4.47    0.27
   4  19  -1    2.21    0.20
   4  19  -1    2.46    0.23
   4  19  -1    2.47    0.25
   4 -19  -1    2.78    0.22
   4 -19  -1    2.62    0.21
   4  19   1    2.64    0.26
   4  19   1    2.42    0.25
   4  19   1    1.83    0.20
   4 -19   1    2.56    0.22
   4 -19   1    2.37    0.21
  -4 -19  -1    2.78    0.21
   4  19   3    3.95    0.31
   4  19   3    4.60    0.31
   4 -19   3    3.85    0.20
  -4 -19  -3    3.91    0.21
   4 -19   3    3.70    0.26
   4  19   5    7.96    0.43
   4  19   5    7.62    0.43
   4 -19   5    8.18    0.38
   4 -19   5    7.90    0.34
  -4 -19  -5    7.96    0.44
   4 -19   5    7.61    0.36
   4  19   7    0.80    0.19
   4 -19   7    0.83    0.12
   4 -19   7    0.84    0.09
   4  19   9    0.41    0.11
   4 -19   9    0.59    0.09
   4 -19   9    0.59    0.05
  -4  20   8    0.10    0.10
  -4  20   6    0.96    0.15
  -4  20   4    1.16    0.16
  -4  20   4    1.12    0.18
   4  20  -4    1.24    0.18
   4  20  -2    3.10    0.26
   4  20  -2    3.19    0.26
   4  20  -2    2.80    0.28
   4 -20  -2    3.20    0.23
   4 -20  -2    3.15    0.25
   4  20   0    5.35    0.33
   4  20   0    5.56    0.33
   4  20   0    5.24    0.34
   4 -20   0    5.37    0.33
   4 -20   0    5.40    0.29
  -4 -20   0    5.33    0.28
   4  20   2    3.14    0.28
   4  20   2    3.17    0.29
   4  20   2    3.06    0.29
   4 -20   2    3.05    0.18
   4 -20   2    3.21    0.24
  -4 -20  -2    3.21    0.20
   4  20   4    0.95    0.19
   4  20   4    1.36    0.19
   4 -20   4    1.18    0.11
   4 -20   4    0.95    0.14
  -4 -20  -4    1.05    0.14
   4 -20   4    1.03    0.15
   4  20   6    0.94    0.18
   4  20   6    0.91    0.18
   4 -20   6    1.07    0.10
   4 -20   6    1.02    0.14
   4 -20   6    1.01    0.13
   4  20   8    0.04    0.13
   4 -20   8    0.09    0.09
   4 -20   8    0.05    0.05
  -4  21   7    3.68    0.26
  -4  21   5    6.43    0.35
   4  21  -3    2.10    0.22
   4  21  -3    2.35    0.22
  -4  21   3    2.03    0.19
  -4 -21   3    1.52    0.14
   4 -21  -3    2.28    0.17
   4 -21  -3    2.33    0.23
   4  21  -1    3.26    0.27
   4  21  -1    3.29    0.30
   4  21  -1    3.25    0.27
  -4 -21   1    2.98    0.21
   4 -21  -1    3.23    0.25
   4  21   1    3.24    0.29
   4  21   1    3.57    0.28
   4  21   1    3.24    0.30
   4 -21   1    3.12    0.24
  -4 -21  -1    3.80    0.22
   4 -21   1    3.19    0.26
   4  21   3    2.18    0.23
   4  21   3    1.67    0.20
   4 -21   3    2.11    0.15
   4 -21   3    2.30    0.22
   4  21   5    5.66    0.36
   4  21   5    6.22    0.39
   4 -21   5    5.99    0.31
   4 -21   5    6.04    0.28
   4 -21   5    6.44    0.32
   4  21   7    3.58    0.26
   4 -21   7    2.99    0.17
   4 -21   7    3.18    0.20
  -4 -21  -7    3.41    0.22
   4 -21   7    3.70    0.22
  -4  22   8    0.66    0.10
  -4  22   6    0.01    0.11
   4  22  -4    6.13    0.36
  -4  22   4    6.67    0.35
   4 -22  -4    6.36    0.34
  -4 -22   4    6.37    0.27
   4  22  -2    1.28    0.19
   4  22  -2    1.64    0.19
  -4 -22   2    1.20    0.11
   4 -22  -2    1.31    0.15
   4 -22  -2    1.42    0.16
   4  22   0    0.42    0.14
   4  22   0    0.46    0.15
   4  22   0    0.73    0.17
  -4 -22   0    0.84    0.11
   4 -22   0    0.48    0.11
   4 -22   0    0.81    0.14
   4  22   2    1.46    0.18
   4  22   2    1.57    0.20
   4  22   2    1.75    0.22
   4 -22   2    1.63    0.17
  -4 -22  -2    1.36    0.14
   4  22   4    6.52    0.39
   4  22   4    6.62    0.40
   4 -22   4    6.35    0.29
   4 -22   4    6.32    0.33
   4 -22   4    6.66    0.34
   4  22   6   -0.21    0.12
   4 -22   6    0.06    0.09
   4 -22   6    0.08    0.06
   4 -22   6    0.20    0.11
   4  22   8    0.57    0.11
   4 -22   8    0.69    0.05
   4 -22   8    0.56    0.09
  -4  23   7    4.32    0.24
  -4  23   5    9.89    0.45
  -4 -23   5   10.12    0.39
   4  23  -3    7.10    0.40
   4  23  -3    7.40    0.42
  -4 -23   3    7.07    0.31
   4 -23  -3    7.52    0.36
   4  23  -1    0.13    0.14
   4  23  -1    0.28    0.16
   4 -23  -1    0.37    0.12
  -4 -23   1    0.41    0.09
   4 -23  -1    0.27    0.09
   4  23   1    0.31    0.15
   4  23   1    0.20    0.15
   4  23   1    0.39    0.14
   4 -23   1    0.23    0.11
  -4 -23  -1    0.33    0.09
   4 -23   1    0.16    0.12
   4  23   3    7.58    0.42
   4  23   3    7.36    0.42
   4 -23   3    7.63    0.37
   4 -23   3    7.27    0.35
   4  23   5    9.78    0.47
   4  23   5   10.08    0.47
   4 -23   5    9.58    0.41
   4 -23   5    9.30    0.39
   4 -23   5    9.65    0.43
   4  23   7    4.26    0.26
   4 -23   7    4.49    0.16
  -4 -23  -7    4.29    0.24
   4 -23   7    4.68    0.23
  -4  24   6    0.16    0.10
   4  24  -4    3.24    0.26
  -4 -24   4    3.12    0.16
   4 -24  -4    3.20    0.24
   4  24  -2    0.99    0.17
   4  24  -2    1.23    0.19
   4 -24  -2    1.41    0.16
  -4 -24   2    1.29    0.13
   4  24   0    2.63    0.27
   4  24   0    2.44    0.24
   4 -24   0    2.38    0.24
  -4 -24   0    2.40    0.17
   4 -24   0    2.26    0.20
   4  24   2    1.18    0.20
   4  24   2    1.55    0.20
  -4 -24  -2    1.17    0.11
   4 -24   2    1.40    0.16
   4 -24   2    1.53    0.16
   4  24   4    2.74    0.26
   4  24   4    2.90    0.28
   4 -24   4    3.32    0.23
   4 -24   4    3.05    0.23
   4  24   6    0.35    0.13
  -4 -24  -6    0.14    0.10
   4 -24   6    0.22    0.08
   4 -24   6    0.35    0.11
  -4 -25   5    0.37    0.06
   4  25  -3    0.69    0.16
   4 -25  -3    0.70    0.13
  -4 -25   3    0.69    0.08
   4  25  -1    0.48    0.15
   4  25  -1    0.63    0.17
   4 -25  -1    0.42    0.13
  -4 -25   1    0.58    0.09
   4  25   1    0.71    0.17
   4  25   1    0.59    0.16
   4 -25   1    0.38    0.11
  -4 -25  -1    0.46    0.08
   4 -25   1    0.44    0.13
  -4 -25  -1    0.48    0.12
   4  25   3    0.60    0.17
   4  25   3    0.49    0.15
  -4 -25  -3    0.68    0.13
   4 -25   3    0.58    0.12
   4 -25   3    0.48    0.12
   4  25   5    0.58    0.15
   4 -25   5    0.54    0.10
  -4 -25  -5    0.44    0.11
   4 -25   5    0.48    0.12
   4  26  -4    0.12    0.14
  -4 -26   4    0.02    0.05
   4 -26  -4    0.02    0.10
   4  26  -2    3.17    0.26
   4  26  -2    2.94    0.29
   4 -26  -2    3.14    0.24
  -4 -26   2    2.97    0.17
   4  26   0   -0.02    0.14
   4  26   0    0.05    0.14
  -4 -26   0    0.35    0.12
   4 -26   0    0.08    0.11
  -4 -26   0    0.08    0.07
   4 -26   0    0.09    0.10
   4  26   2    2.85    0.27
   4  26   2    2.75    0.27
   4 -26   2    2.87    0.23
  -4 -26  -2    2.91    0.22
   4 -26   2    2.97    0.22
   4  26   4   -0.07    0.15
   4  26   4    0.05    0.12
  -4 -26  -4    0.10    0.11
   4 -26   4    0.16    0.09
   4 -26   4    0.18    0.12
   4  26   6    0.19    0.10
   4 -26   6    0.26    0.08
   4 -26   6    0.22    0.09
  -4 -26  -6    0.23    0.08
   4  27  -3    1.23    0.17
   4 -27  -3    1.24    0.15
  -4 -27   3    1.15    0.11
   4  27  -1    0.43    0.15
   4  27  -1    0.44    0.15
  -4 -27   1    0.30    0.07
   4 -27  -1    0.48    0.12
   4  27   1    0.33    0.15
   4  27   1    0.15    0.14
   4 -27   1    0.54    0.11
  -4 -27  -1    0.35    0.11
   4 -27   1    0.44    0.12
   4  27   3    1.12    0.17
   4  27   3    1.70    0.18
   4 -27   3    1.07    0.13
  -4 -27  -3    1.26    0.14
   4 -27   3    0.89    0.13
   4  27   5    0.02    0.09
   4 -27   5    0.16    0.08
   4 -27   5    0.02    0.06
  -4 -27  -5    0.12    0.08
   4 -27   5    0.05    0.07
   4  28  -2    1.64    0.17
   4 -28  -2    1.66    0.15
  -4 -28   2    1.47    0.12
   4  28   0    2.26    0.23
   4  28   0    2.35    0.21
   4 -28   0    2.70    0.22
  -4 -28   0    2.16    0.14
   4  28   2    1.91    0.19
   4  28   2    1.39    0.17
   4 -28   2    1.61    0.14
  -4 -28  -2    1.46    0.14
   4 -28   2    1.35    0.13
   4  28   4   -0.01    0.10
   4 -28   4    0.16    0.09
  -4 -28  -4    0.15    0.08
   4 -28   4    0.10    0.07
   4 -28   4    0.24    0.07
   4  29  -3    0.04    0.10
   4 -29  -3    0.09    0.08
   4  29  -1    0.14    0.12
   4 -29  -1    0.19    0.10
   4  29   1    0.18    0.13
   4  29   1    0.30    0.12
   4 -29   1    0.26    0.10
  -4 -29  -1    0.15    0.09
   4 -29   1   -0.02    0.07
   4  29   3    0.16    0.11
   4  29   3    0.10    0.10
   4 -29   3    0.17    0.08
  -4 -29  -3    0.17    0.08
   4 -29   3    0.13    0.07
   4  30  -2    0.59    0.11
   4 -30  -2    0.65    0.09
   4  30   0    0.21    0.10
   4 -30   0    0.20    0.08
   4  30   2    0.29    0.09
   4 -30   2    0.61    0.09
   4 -30   2    0.67    0.09
  -4 -30  -2    0.80    0.09
  -5   0  10    3.79    0.19
  -5   0  10    3.54    0.15
  -5   0   8    5.63    0.25
  -5   0   4   51.89    2.10
  -5   0   2    1.58    0.21
   5   0   0    1.98    0.14
  -5   0   0    2.12    0.24
   5   0   0    2.06    0.19
  -5   0  -2    1.82    0.14
  -5   0  -2    1.63    0.21
   5   0   2    2.11    0.15
   5   0   2    2.16    0.23
   5   0   4   51.42    2.38
  -5   0  -4   54.79    2.50
   5   0   4   53.11    2.51
   5   0   6    2.41    0.22
   5   0   6    3.27    0.45
   5   0   8    5.67    0.21
   5   0   8    5.60    0.37
   5   0   8    5.44    0.33
   5   0   8    5.71    0.31
   5   0  10    3.77    0.25
   5   0  10    4.05    0.28
   5   0  10    3.79    0.27
  -5   1  11    0.21    0.05
  -5  -1  11    0.23    0.05
  -5   1   9    1.28    0.13
  -5  -1   9    1.22    0.12
  -5   1   7    0.25    0.06
  -5   1   3   12.58    0.63
  -5  -1   3   11.73    0.62
  -5   1   1   17.70    0.77
   5   1  -1   16.23    0.78
   5  -1  -1   17.26    0.79
   5  -1  -1   15.12    0.75
  -5  -1   1   16.91    0.77
  -5   1  -1   15.55    0.74
   5   1   1   18.27    0.78
   5   1   1   16.42    0.77
  -5  -1  -1   15.28    0.74
   5  -1   1   16.12    0.78
   5  -1   1   17.78    0.79
   5  -1   1   15.38    0.74
  -5   1  -3   13.84    0.65
   5   1   3   12.53    0.68
   5   1   3   13.19    0.65
   5  -1   3   12.84    0.65
  -5  -1  -3   14.08    0.65
   5  -1   3   12.46    0.69
   5   1   5    5.52    0.33
  -5   1  -5    5.65    0.29
   5   1   5    6.29    0.49
   5  -1   5    5.64    0.33
   5  -1   5    6.31    0.50
  -5  -1  -5    5.43    0.30
   5   1   7    0.23    0.11
   5   1   7    0.20    0.11
   5   1   7    0.41    0.07
   5   1   7    0.26    0.12
   5  -1   7    0.29    0.10
   5  -1   7    0.23    0.11
   5  -1   7    0.23    0.11
   5  -1   7    0.26    0.11
   5  -1   7    0.29    0.06
   5   1   9    0.93    0.15
   5   1   9    1.16    0.18
   5   1   9    0.87    0.16
   5  -1   9    1.22    0.17
   5  -1   9    1.00    0.17
   5  -1   9    1.10    0.09
   5  -1   9    1.19    0.16
   5   1  11    0.53    0.14
   5   1  11    0.19    0.11
   5   1  11    0.24    0.09
   5  -1  11    0.16    0.11
   5  -1  11    0.43    0.13
   5  -1  11    0.19    0.09
  -5   2  10    0.82    0.08
  -5  -2  10    0.84    0.09
  -5   2   8    0.61    0.09
  -5   2   6   13.03    0.50
  -5   2   4   33.09    1.38
  -5  -2   4   31.25    1.37
  -5   2   2    4.30    0.33
  -5  -2   2    3.72    0.33
   5  -2  -2    3.65    0.25
  -5   2   0    0.31    0.16
   5   2   0    0.32    0.11
  -5  -2   0    0.28    0.14
   5  -2   0    0.27    0.09
   5  -2   0    0.25    0.03
   5  -2   0    0.27    0.13
  -5   2  -2    3.72    0.27
   5   2   2    4.15    0.22
  -5   2  -2    3.52    0.22
   5   2   2    4.49    0.28
   5  -2   2    3.39    0.24
  -5  -2  -2    3.69    0.23
  -5  -2  -2    3.68    0.31
   5  -2   2    3.86    0.29
   5  -2   2    3.97    0.23
  -5   2  -4   36.45    1.76
   5   2   4   39.95    1.77
   5   2   4   35.17    1.70
   5  -2   4   37.35    1.77
   5  -2   4   36.33    1.73
  -5  -2  -4   37.38    1.76
   5   2   6   13.71    0.71
   5  -2   6   13.30    0.54
   5  -2   6   13.71    0.83
   5  -2   6   14.15    0.71
   5   2   8    0.74    0.14
   5   2   8    0.66    0.16
   5   2   8    0.73    0.15
   5   2   8    0.41    0.13
   5  -2   8    0.54    0.07
   5  -2   8    0.44    0.13
   5  -2   8    0.84    0.16
   5  -2   8    0.61    0.13
   5   2  10    1.12    0.16
   5   2  10    0.74    0.15
   5   2  10    0.87    0.13
   5  -2  10    0.89    0.13
   5  -2  10    0.78    0.15
   5  -2  10    0.96    0.16
  -5   3  11    0.23    0.05
  -5  -3  11    0.32    0.06
  -5   3   9    0.73    0.08
  -5  -3   9    0.71    0.08
  -5   3   7    0.07    0.06
  -5   3   3    8.14    0.49
  -5  -3   3    7.98    0.48
  -5   3   1    9.17    0.48
  -5  -3   1    7.99    0.48
   5  -3  -1    7.90    0.45
   5  -3  -1    7.70    0.42
  -5   3  -1    7.04    0.42
   5   3   1    7.88    0.40
  -5   3  -1    7.38    0.39
   5  -3   1    8.60    0.44
   5  -3   1    7.90    0.40
  -5  -3  -1    7.38    0.45
   5  -3   1    7.45    0.38
  -5   3  -3    7.91    0.42
   5   3   3    8.11    0.42
   5   3   3    9.08    0.48
   5  -3   3    7.57    0.47
  -5  -3  -3    8.64    0.43
   5  -3   3    9.04    0.44
   5  -3   3    7.80    0.49
   5   3   5    3.49    0.25
   5  -3   5    3.81    0.25
  -5  -3  -5    3.57    0.21
   5  -3   5    4.34    0.43
   5   3   7    0.05    0.10
   5   3   7   -0.14    0.11
   5   3   7    0.08    0.14
   5   3   7    0.19    0.12
   5  -3   7   -0.07    0.10
   5  -3   7    0.13    0.07
   5  -3   7    0.19    0.10
   5  -3   7    0.10    0.10
   5  -3   7    0.09    0.06
   5   3   9    0.68    0.13
   5   3   9    0.60    0.15
   5   3   9    0.53    0.15
   5  -3   9    0.69    0.15
   5  -3   9    0.64    0.08
   5  -3   9    0.68    0.14
   5   3  11    0.17    0.11
   5   3  11    0.42    0.13
   5   3  11    0.31    0.09
   5  -3  11    0.34    0.12
   5  -3  11    0.21    0.11
   5  -3  11    0.26    0.09
  -5   4  10    0.24    0.06
  -5  -4  10    0.19    0.07
  -5   4   8    2.32    0.16
  -5   4   6    1.33    0.11
  -5   4   4    6.58    0.43
  -5  -4   4    5.74    0.41
  -5   4   2    2.64    0.29
  -5  -4   2    2.46    0.30
   5  -4  -2    2.37    0.22
  -5   4   0    0.01    0.15
   5   4   0    0.00    0.09
   5  -4   0   -0.06    0.04
  -5  -4   0    0.19    0.17
   5  -4   0   -0.03    0.14
   5  -4   0   -0.07    0.09
   5   4   2    2.20    0.20
  -5   4  -2    2.61    0.25
  -5   4  -2    2.25    0.15
   5   4   2    2.08    0.14
   5  -4   2    2.28    0.17
   5  -4   2    2.00    0.20
   5  -4   2    2.22    0.24
  -5  -4  -2    2.35    0.17
  -5  -4  -2    2.34    0.26
   5   4   4    7.58    0.39
  -5   4  -4    7.32    0.37
  -5  -4  -4    7.33    0.39
   5  -4   4    6.57    0.45
   5  -4   4    7.40    0.50
   5  -4   4    7.57    0.40
   5   4   6    1.06    0.14
  -5  -4  -6    1.20    0.11
   5  -4   6    1.36    0.12
   5  -4   6    1.63    0.37
   5  -4   6    1.89    0.19
   5   4   8    2.43    0.22
   5   4   8    2.30    0.22
   5   4   8    1.79    0.24
   5   4   8    2.43    0.25
   5  -4   8    1.72    0.18
   5  -4   8    2.46    0.13
   5  -4   8    2.35    0.21
   5  -4   8    2.57    0.20
   5   4  10    0.30    0.14
   5   4  10    0.36    0.11
   5   4  10    0.25    0.14
   5  -4  10    0.26    0.07
   5  -4  10    0.34    0.12
   5  -4  10    0.29    0.13
   5  -4  10    0.22    0.14
  -5  -5  11    0.31    0.05
  -5   5   9    1.78    0.13
  -5   5   7    0.00    0.07
  -5   5   5    0.58    0.07
  -5   5   3    1.81    0.26
  -5  -5   3    0.81    0.20
   5  -5  -3    0.70    0.15
  -5   5   1   62.75    2.45
   5  -5  -1   58.72    2.71
   5  -5  -1   65.01    2.72
  -5  -5   1   62.66    2.48
  -5   5  -1   56.12    2.83
  -5   5  -1   59.49    2.35
   5  -5   1   62.58    2.63
   5  -5   1   61.95    2.83
   5  -5   1   61.11    2.64
  -5   5  -3    1.05    0.11
   5   5   3    1.27    0.12
  -5  -5  -3    0.80    0.19
   5  -5   3    0.97    0.19
   5  -5   3    1.07    0.21
  -5  -5  -3    1.05    0.13
   5  -5   3    1.34    0.15
   5   5   5    0.43    0.10
   5  -5   5    1.00    0.29
  -5  -5  -5    0.46    0.08
   5  -5   5    0.65    0.10
   5  -5   5    0.50    0.07
   5   5   7   -0.07    0.11
   5   5   7   -0.29    0.11
   5   5   7    0.01    0.12
   5   5   7   -0.02    0.11
   5  -5   7    0.00    0.09
   5  -5   7   -0.03    0.07
   5  -5   7    0.12    0.11
   5  -5   7    0.01    0.06
   5   5   9    1.80    0.20
   5   5   9    1.75    0.19
   5   5   9    1.92    0.17
   5  -5   9    1.59    0.16
   5  -5   9    1.72    0.19
   5  -5   9    1.68    0.12
   5   5  11    0.34    0.12
   5   5  11    0.27    0.08
   5   5  11    0.28    0.11
   5  -5  11    0.40    0.11
   5  -5  11    0.37    0.11
   5  -5  11    0.32    0.08
  -5   6  10    0.80    0.08
  -5  -6  10    0.72    0.08
  -5   6   8    3.41    0.16
  -5  -6   6    0.37    0.22
  -5   6   4   30.83    1.33
  -5  -6   4   29.73    1.33
  -5   6   2    2.83    0.30
   5  -6  -2    2.70    0.25
  -5  -6   2    2.75    0.31
  -5   6   0    1.43    0.21
  -5   6   0    1.33    0.12
   5  -6   0    1.60    0.18
   5  -6   0    1.34    0.11
   5  -6   0    1.54    0.20
  -5   6  -2    3.07    0.18
  -5   6  -2    2.68    0.26
   5  -6   2    2.85    0.26
   5  -6   2    2.90    0.27
   5  -6   2    3.11    0.21
  -5   6  -4   33.18    1.57
   5   6   4   36.60    1.59
   5  -6   4   29.73    1.56
   5  -6   4   34.89    1.61
  -5  -6  -4   32.37    1.60
   5  -6   4   33.29    1.58
   5   6   6    0.15    0.11
   5  -6   6    0.92    0.32
  -5  -6  -6    0.31    0.07
   5  -6   6    0.38    0.07
   5   6   8    3.22    0.27
   5   6   8    2.39    0.26
   5   6   8    3.19    0.25
   5   6   8    3.26    0.28
   5  -6   8    3.15    0.24
   5  -6   8    3.24    0.15
   5  -6   8    3.56    0.23
   5  -6   8    3.26    0.19
   5  -6   8    2.96    0.26
   5   6  10    0.63    0.15
   5   6  10    0.69    0.15
   5   6  10    0.62    0.13
   5  -6  10    0.72    0.15
   5  -6  10    0.80    0.07
   5  -6  10    0.63    0.13
  -5   7   9    0.12    0.06
  -5   7   7    0.15    0.10
  -5   7   7    0.09    0.06
  -5  -7   5    1.81    0.28
  -5   7   3    4.15    0.35
   5  -7  -3    4.21    0.32
  -5  -7   3    4.29    0.37
  -5   7   1    1.43    0.23
  -5   7   1    1.05    0.11
   5  -7  -1    1.35    0.10
   5  -7  -1    1.87    0.23
   5  -7  -1    1.28    0.18
  -5   7  -1    1.60    0.22
  -5   7  -1    1.50    0.12
   5  -7   1    1.36    0.13
   5  -7   1    1.07    0.18
   5  -7   1    1.27    0.19
   5   7   3    4.42    0.24
  -5   7  -3    4.58    0.24
   5  -7   3    4.69    0.36
  -5  -7  -3    4.46    0.27
   5  -7   3    4.46    0.28
   5  -7   3    3.86    0.34
   5   7   5    1.32    0.17
   5  -7   5    1.72    0.31
  -5  -7  -5    1.71    0.14
   5  -7   5    1.78    0.12
   5  -7   5    1.65    0.28
   5   7   7    0.16    0.12
   5   7   7    0.25    0.11
   5   7   7   -0.01    0.13
   5  -7   7   -0.07    0.09
   5  -7   7    0.01    0.11
   5  -7   7    0.09    0.06
   5  -7   7    0.06    0.07
   5   7   9    0.22    0.14
   5   7   9    0.17    0.11
   5   7   9    0.24    0.14
   5  -7   9    0.12    0.06
   5  -7   9    0.13    0.11
   5  -7   9    0.39    0.14
   5   7  11    0.37    0.09
   5   7  11    0.43    0.11
   5  -7  11    0.29    0.07
   5  -7  11    0.22    0.11
   5  -7  11    0.37    0.10
  -5  -8  10    1.35    0.10
  -5   8   8    1.98    0.13
  -5   8   8    1.92    0.18
  -5   8   6    1.39    0.09
  -5   8   4    8.64    0.56
   5  -8  -4    8.82    0.53
  -5   8   2    3.54    0.33
   5  -8  -2    3.10    0.28
  -5  -8   2    3.45    0.36
  -5   8   0    5.37    0.28
  -5   8   0    4.82    0.37
   5  -8   0    4.91    0.34
   5  -8   0    5.17    0.35
   5  -8   0    4.98    0.28
  -5   8  -2    3.13    0.19
  -5   8  -2    3.21    0.29
   5  -8   2    3.33    0.22
   5  -8   2    3.09    0.29
   5  -8   2    3.20    0.28
   5   8   4    9.65    0.47
   5  -8   4    9.33    0.58
   5  -8   4    9.07    0.50
  -5  -8  -4    9.51    0.49
   5  -8   4    8.56    0.58
   5   8   6    1.43    0.17
   5   8   6    0.78    0.14
   5   8   6    1.20    0.14
   5   8   6    1.30    0.16
  -5  -8  -6    1.09    0.13
   5  -8   6    1.13    0.10
   5  -8   6    1.26    0.14
   5  -8   6    1.20    0.14
   5  -8   6    1.37    0.34
   5   8   8    2.17    0.21
   5   8   8    1.49    0.18
   5   8   8    2.16    0.19
   5   8   8    1.95    0.20
   5  -8   8    1.95    0.13
   5  -8   8    1.73    0.17
   5  -8   8    1.72    0.17
   5  -8   8    1.87    0.16
   5   8  10    1.72    0.19
   5   8  10    1.54    0.19
   5   8  10    1.44    0.15
   5  -8  10    1.71    0.18
   5  -8  10    1.22    0.09
   5  -8  10    1.34    0.15
  -5   9   9    0.39    0.12
  -5   9   7    1.23    0.09
  -5   9   7    1.22    0.15
  -5   9   3   14.70    0.78
   5  -9  -3   16.19    0.80
  -5  -9   3   14.20    0.80
  -5   9   1    5.69    0.29
  -5   9   1    5.76    0.40
   5  -9  -1    4.75    0.35
   5  -9  -1    5.30    0.28
   5  -9  -1    5.09    0.36
  -5   9  -1    5.34    0.29
  -5   9  -1    5.33    0.39
   5  -9   1    5.72    0.37
   5  -9   1    4.64    0.36
   5  -9   1    5.49    0.30
  -5   9  -3   16.67    0.77
   5  -9   3   16.57    0.85
  -5  -9  -3   16.32    0.80
   5  -9   3   15.63    0.85
   5  -9   3   15.31    0.80
   5   9   5    2.26    0.19
   5  -9   5    2.82    0.15
  -5  -9  -5    2.70    0.19
   5  -9   5    3.11    0.37
   5  -9   5    2.38    0.34
   5   9   7    1.34    0.18
   5   9   7    1.27    0.17
   5   9   7    1.32    0.16
   5  -9   7    1.50    0.16
   5  -9   7    1.13    0.15
   5  -9   7    1.18    0.09
   5  -9   7    1.32    0.12
   5   9   9    0.43    0.16
   5   9   9    0.31    0.15
   5   9   9    0.30    0.12
   5  -9   9    0.59    0.13
   5  -9   9    0.31    0.12
   5  -9   9    0.39    0.07
   5  -9   9    0.26    0.13
  -5  10  10    2.69    0.18
  -5  10   8    3.86    0.18
  -5  10   8    4.17    0.28
  -5  10   6    7.88    0.26
  -5  10   6    7.06    0.37
  -5  10   4   16.20    0.86
   5 -10  -4   15.87    0.86
  -5  10   2    0.56    0.21
  -5  10   2    0.59    0.09
   5 -10  -2    0.85    0.19
   5 -10  -2    0.66    0.08
  -5  10   0    3.78    0.22
  -5  10   0    3.68    0.34
   5 -10   0    3.71    0.22
   5 -10   0    3.57    0.30
   5 -10   0    3.33    0.30
  -5  10  -2    0.76    0.09
  -5  10  -2    0.70    0.20
   5 -10   2    0.56    0.17
   5 -10   2    0.75    0.11
   5 -10   2    0.60    0.18
   5  10   4   17.14    0.81
  -5 -10  -4   17.21    0.84
   5 -10   4   16.29    0.64
   5 -10   4   17.13    0.91
   5 -10   4   16.96    0.93
   5  10   6    7.43    0.39
   5  10   6    7.52    0.37
   5  10   6    7.41    0.39
   5  10   6    7.39    0.41
  -5 -10  -6    8.02    0.40
   5 -10   6    8.07    0.33
   5 -10   6    7.91    0.37
   5 -10   6    6.57    0.36
   5  10   8    4.19    0.32
   5  10   8    4.17    0.31
   5  10   8    3.86    0.27
   5 -10   8    3.83    0.26
   5 -10   8    3.82    0.26
   5 -10   8    4.09    0.17
   5 -10   8    4.02    0.21
   5  10  10    2.90    0.24
   5  10  10    2.53    0.23
   5  10  10    2.49    0.19
   5 -10  10    3.23    0.25
   5 -10  10    2.43    0.19
   5 -10  10    2.56    0.12
  -5  11   9    1.13    0.14
  -5  11   7    0.33    0.12
  -5  11   3    3.31    0.39
  -5  11   3    2.99    0.21
  -5 -11   3    3.20    0.40
   5 -11  -3    2.56    0.31
  -5  11   1   11.28    0.58
  -5  11   1   11.07    0.64
   5 -11  -1   11.58    0.64
   5 -11  -1   11.71    0.63
   5 -11  -1   11.62    0.57
  -5  11  -1   11.35    0.64
  -5  11  -1   12.42    0.60
   5 -11   1   12.03    0.61
   5 -11   1   11.77    0.64
   5 -11   1   12.70    0.67
   5 -11   3    2.78    0.22
   5 -11   3    3.12    0.31
   5 -11   3    3.26    0.34
   5  11   5    2.46    0.18
   5 -11   5    2.53    0.16
  -5 -11  -5    3.03    0.21
   5 -11   5    2.89    0.38
   5 -11   5    2.70    0.37
   5  11   7    0.22    0.12
   5  11   7    0.09    0.09
   5  11   7    0.10    0.14
   5  11   7    0.51    0.16
   5 -11   7    0.26    0.12
   5 -11   7    0.28    0.11
   5 -11   7    0.34    0.06
   5 -11   7    0.27    0.08
   5  11   9    1.08    0.17
   5  11   9    1.07    0.18
   5  11   9    1.02    0.14
   5 -11   9    1.02    0.16
   5 -11   9    0.99    0.08
   5 -11   9    0.92    0.13
   5 -11   9    1.10    0.14
  -5  12  10    0.19    0.09
  -5  12   8    2.57    0.24
  -5  12   6    1.74    0.18
  -5  12   4    2.13    0.21
   5 -12  -4    2.86    0.35
  -5  12   2    4.08    0.38
  -5  12   2    3.94    0.25
   5 -12  -2    4.16    0.23
   5 -12  -2    3.90    0.35
  -5  12   0    2.10    0.16
  -5  12   0    1.45    0.26
   5 -12   0    2.30    0.28
   5 -12   0    1.89    0.26
   5 -12   0    2.18    0.17
  -5  12  -2    4.38    0.23
   5 -12   2    4.21    0.27
   5 -12   2    4.16    0.34
   5 -12   2    4.43    0.37
   5 -12   4    2.69    0.35
  -5 -12  -4    2.50    0.21
   5 -12   4    1.87    0.30
   5 -12   4    2.23    0.15
   5  12   6    1.50    0.16
   5  12   6    1.29    0.17
   5  12   6    1.88    0.20
  -5 -12  -6    1.49    0.16
   5 -12   6    1.52    0.14
   5 -12   6    1.86    0.17
   5  12   8    1.92    0.22
   5  12   8    2.36    0.23
   5  12   8    2.49    0.23
   5 -12   8    2.23    0.22
   5 -12   8    2.47    0.13
   5 -12   8    2.23    0.16
   5 -12   8    2.27    0.22
   5  12  10    0.26    0.13
   5  12  10    0.16    0.09
   5 -12  10    0.22    0.09
   5 -12  10    0.27    0.13
   5 -12  10    0.08    0.06
  -5  13   9    0.53    0.11
  -5  13   7    0.30    0.13
  -5  13   5    1.77    0.17
  -5  13   5    1.18    0.16
  -5  13   3   19.35    0.97
   5 -13  -3   20.16    1.03
  -5  13   1    7.17    0.53
  -5  13   1    7.66    0.40
   5 -13  -1    7.36    0.39
   5 -13  -1    7.42    0.50
   5 -13  -1    7.54    0.47
  -5  13  -1    7.66    0.38
  -5  13  -1    7.35    0.53
   5 -13   1    7.42    0.46
   5 -13   1    6.95    0.40
   5 -13   1    7.96    0.49
   5 -13   3   21.94    1.04
   5 -13   3   20.42    1.06
   5 -13   3   20.54    1.09
   5 -13   3   20.90    0.79
   5  13   5    1.73    0.19
   5  13   5    2.08    0.22
   5 -13   5    1.96    0.14
   5 -13   5    2.07    0.19
  -5 -13  -5    1.87    0.18
   5 -13   5    2.08    0.18
   5  13   7    0.41    0.17
   5  13   7    0.17    0.11
   5  13   7    0.17    0.15
   5 -13   7    0.11    0.11
   5 -13   7    0.22    0.08
   5 -13   7    0.03    0.11
   5 -13   7    0.29    0.06
   5  13   9    0.47    0.17
   5  13   9    0.20    0.11
   5  13   9    0.45    0.15
   5 -13   9    0.37    0.11
   5 -13   9    0.43    0.14
   5 -13   9    0.35    0.10
   5 -13   9    0.30    0.06
  -5  14  10   -0.03    0.07
  -5  14   8   -0.09    0.10
  -5  14   6    0.16    0.14
  -5  14   6    0.52    0.14
  -5  14   4    3.78    0.27
  -5  14   4    3.82    0.25
   5 -14  -4    3.73    0.40
  -5  14   2    1.11    0.14
   5 -14  -2    1.26    0.25
   5 -14  -2    1.10    0.12
  -5  14   0    0.02    0.06
  -5  14   0    0.07    0.20
   5 -14   0    0.03    0.07
   5 -14   0   -0.02    0.14
   5 -14   0    0.16    0.16
   5 -14   2    0.80    0.11
   5 -14   2    1.02    0.21
   5 -14   2    0.85    0.21
   5  14   4    4.14    0.30
   5 -14   4    4.14    0.39
   5 -14   4    4.19    0.21
   5 -14   4    4.39    0.26
  -5 -14  -4    4.44    0.29
   5 -14   4    4.15    0.28
   5 -14   4    3.62    0.41
   5  14   6    0.51    0.15
   5  14   6    0.59    0.17
  -5 -14  -6    0.48    0.10
   5 -14   6    0.48    0.09
   5 -14   6    0.74    0.13
   5 -14   6    0.37    0.11
   5  14   8    0.16    0.15
   5  14   8   -0.03    0.16
   5  14   8    0.10    0.12
   5 -14   8    0.06    0.06
   5 -14   8    0.05    0.11
   5 -14   8    0.02    0.11
   5 -14   8    0.00    0.07
   5  14  10   -0.06    0.11
   5 -14  10   -0.02    0.11
  -5  15   9    0.64    0.11
  -5  15   7    1.26    0.15
  -5  15   5    0.85    0.15
  -5  15   3    0.38    0.10
   5 -15  -3    0.45    0.21
  -5  15   1    0.54    0.09
   5 -15  -1    0.68    0.09
   5 -15  -1    0.43    0.19
   5 -15   1    0.65    0.21
   5 -15   1    0.69    0.11
   5 -15   1    0.49    0.17
   5 -15   3    0.49    0.08
  -5 -15  -3    0.60    0.15
   5 -15   3    0.35    0.20
   5 -15   3    0.49    0.20
   5  15   5    1.68    0.19
   5  15   5    1.02    0.18
   5 -15   5    1.32    0.11
   5 -15   5    1.11    0.14
   5 -15   5    1.92    0.17
  -5 -15  -5    1.19    0.14
   5  15   7    1.81    0.20
   5  15   7    1.34    0.21
   5 -15   7    0.92    0.14
   5 -15   7    1.56    0.14
   5 -15   7    1.55    0.16
   5  15   9    0.70    0.17
   5 -15   9    0.72    0.06
   5 -15   9    0.78    0.11
   5 -15   9    0.57    0.11
   5 -15   9    0.63    0.14
  -5  16   8    1.04    0.14
  -5  16   6    0.99    0.15
  -5  16   6    0.98    0.17
  -5  16   4    2.83    0.23
   5  16  -4    2.78    0.24
  -5  16   4    2.20    0.23
  -5  16   2    4.58    0.29
   5 -16  -2    5.00    0.28
   5 -16  -2    4.91    0.43
   5 -16   0    0.59    0.10
   5 -16   0    0.75    0.23
   5 -16   2    4.62    0.41
   5 -16   2    5.33    0.32
   5  16   4    2.84    0.26
   5  16   4    2.83    0.24
   5 -16   4    2.17    0.21
   5 -16   4    2.19    0.16
   5 -16   4    2.17    0.22
  -5 -16  -4    2.28    0.23
   5  16   6    1.35    0.21
   5  16   6    0.85    0.17
  -5 -16  -6    1.02    0.12
   5 -16   6    0.83    0.13
   5 -16   6    1.03    0.10
   5 -16   6    1.04    0.14
   5  16   8    1.28    0.20
   5  16   8    0.74    0.17
   5 -16   8    1.05    0.13
   5 -16   8    0.91    0.07
   5 -16   8    0.85    0.13
  -5  17   9    1.05    0.11
  -5  17   7    0.47    0.13
  -5  17   5    0.69    0.16
  -5  17   5    0.40    0.13
   5  17  -3    3.99    0.32
  -5  17   3    4.07    0.26
   5  17  -3    4.05    0.28
  -5  17   3    4.05    0.28
   5  17  -3    4.03    0.29
   5 -17  -1    0.54    0.10
   5 -17  -1    0.53    0.23
   5 -17   1    0.51    0.19
   5 -17   1    0.74    0.12
   5  17   3    3.66    0.29
   5  17   3    3.54    0.27
   5  17   3    3.89    0.30
   5 -17   3    3.62    0.25
   5 -17   3    3.70    0.20
   5 -17   3    4.01    0.25
  -5 -17  -3    3.95    0.25
   5  17   5    0.34    0.16
   5  17   5    0.39    0.17
   5 -17   5    0.34    0.12
   5 -17   5    0.51    0.13
  -5 -17  -5    0.33    0.10
   5 -17   5    0.40    0.08
   5  17   7    0.66    0.17
   5  17   7    0.38    0.17
   5 -17   7    0.58    0.08
   5 -17   7    0.52    0.11
   5 -17   7    0.51    0.07
   5 -17   7    0.41    0.12
   5  17   9    1.01    0.15
   5 -17   9    1.18    0.08
   5 -17   9    1.36    0.15
   5 -17   9    1.01    0.10
   5 -17   9    1.30    0.12
  -5  18   8    0.59    0.12
  -5  18   6    2.84    0.25
  -5  18   4   31.19    1.23
   5  18  -4   31.61    1.23
   5  18  -4   31.99    1.25
  -5  18   4   31.22    1.54
  -5  18   2    7.36    0.38
  -5  18   2    6.45    0.33
   5  18  -2    6.23    0.35
   5  18  -2    5.96    0.35
   5  18  -2    6.45    0.37
   5 -18  -2    6.81    0.34
   5 -18  -2    6.18    0.36
   5  18   0    0.56    0.15
   5  18   0    0.46    0.14
   5  18   0    0.45    0.14
   5 -18   0    0.45    0.10
   5 -18   0    0.72    0.25
   5 -18   0    0.18    0.10
   5 -18   0    0.54    0.13
   5  18   2    6.47    0.36
   5  18   2    6.18    0.37
   5  18   2    6.44    0.37
   5 -18   2    6.07    0.32
   5 -18   2    6.14    0.34
  -5 -18  -2    7.56    0.35
   5 -18   2    6.16    0.38
   5  18   4   31.95    1.25
   5  18   4   30.15    1.25
   5 -18   4   32.01    1.17
  -5 -18  -4   31.25    1.54
   5 -18   4   32.89    1.14
   5 -18   4   30.80    1.22
   5  18   6    2.37    0.23
   5  18   6    2.09    0.22
   5 -18   6    2.53    0.22
   5 -18   6    2.39    0.16
   5 -18   6    2.68    0.22
   5  18   8    0.50    0.16
   5  18   8    0.52    0.16
   5 -18   8    0.51    0.10
   5 -18   8    0.38    0.06
   5 -18   8    0.28    0.11
  -5  19   7    1.10    0.15
  -5  19   5    5.01    0.42
  -5  19   5    3.65    0.28
  -5  19   3   10.38    0.51
  -5  19   3    8.24    0.41
   5  19  -3    8.10    0.45
   5  19  -3    7.89    0.44
   5 -19  -3    8.42    0.41
   5  19  -1    0.44    0.14
   5  19  -1    0.47    0.14
   5  19  -1    0.24    0.14
   5 -19  -1    0.09    0.11
   5  19   1    0.51    0.16
   5  19   1    0.28    0.14
   5  19   1    0.38    0.15
   5 -19   1    0.38    0.11
  -5 -19  -1    0.47    0.14
   5 -19   1    0.35    0.12
   5 -19   1    0.34    0.12
   5  19   3    7.96    0.44
   5  19   3    8.21    0.41
   5  19   3    8.57    0.44
   5 -19   3    8.10    0.40
  -5 -19  -3    7.58    0.35
   5 -19   3    8.29    0.37
   5  19   5    3.36    0.29
   5  19   5    3.54    0.30
   5 -19   5    3.47    0.24
   5 -19   5    3.17    0.25
   5 -19   5    3.42    0.19
  -5 -19  -5    3.37    0.27
   5  19   7    1.46    0.19
   5  19   7    1.53    0.20
   5 -19   7    1.43    0.10
   5 -19   7    1.06    0.13
   5 -19   7    1.21    0.13
  -5  20   8    1.46    0.14
  -5  20   6    0.09    0.12
  -5  20   4    5.20    0.31
  -5  20   4    5.41    0.39
   5  20  -4    4.94    0.32
   5  20  -2    4.89    0.32
   5  20  -2    5.18    0.34
  -5  20   2    5.33    0.29
   5  20  -2    5.03    0.32
   5 -20  -2    4.87    0.29
   5 -20  -2    4.96    0.30
   5  20   0    0.89    0.16
   5  20   0    0.64    0.15
   5  20   0    0.48    0.16
   5 -20   0    0.59    0.13
   5 -20   0    0.73    0.12
   5 -20   0    0.79    0.12
  -5 -20   0    0.54    0.14
   5  20   2    4.90    0.34
   5  20   2    5.30    0.33
   5  20   2    5.30    0.36
  -5 -20  -2    5.55    0.28
   5 -20   2    5.31    0.30
   5 -20   2    5.27    0.29
   5 -20   2    5.10    0.34
   5  20   4    5.11    0.35
   5  20   4    5.02    0.36
  -5 -20  -4    5.42    0.34
   5 -20   4    4.93    0.29
   5 -20   4    4.73    0.30
   5  20   6   -0.10    0.14
   5  20   6    0.14    0.15
   5 -20   6   -0.11    0.10
   5 -20   6    0.14    0.10
   5  20   8    1.01    0.14
   5 -20   8    1.33    0.12
   5 -20   8    1.23    0.09
   5 -20   8    1.29    0.13
  -5  21   7    1.62    0.15
  -5  21   5    0.13    0.12
  -5  21   3    4.38    0.29
   5  21  -3    5.22    0.35
   5  21  -3    4.53    0.31
   5 -21  -3    4.66    0.29
   5  21  -1    0.80    0.16
   5  21  -1    1.21    0.19
   5  21  -1    0.60    0.15
  -5 -21   1    0.75    0.13
   5 -21  -1    0.86    0.12
   5 -21  -1    1.19    0.16
   5  21   1    1.10    0.18
   5  21   1    0.97    0.18
   5  21   1    1.05    0.17
  -5 -21  -1    1.35    0.14
   5 -21   1    1.17    0.15
   5 -21   1    1.26    0.15
   5 -21   1    0.94    0.13
   5  21   3    4.49    0.32
   5  21   3    5.10    0.35
   5  21   3    4.54    0.33
   5 -21   3    4.72    0.28
   5 -21   3    4.70    0.29
   5  21   5    0.05    0.15
   5  21   5   -0.13    0.13
   5 -21   5    0.11    0.11
   5 -21   5    0.12    0.12
   5  21   7    1.68    0.19
   5  21   7    1.65    0.19
   5 -21   7    1.69    0.14
   5 -21   7    1.85    0.16
   5 -21   7    1.66    0.16
  -5 -21  -7    1.46    0.14
   5 -21   7    1.56    0.09
  -5  22   6    0.95    0.14
  -5  22   4    7.06    0.35
   5  22  -4    6.56    0.36
  -5 -22   4    6.42    0.28
   5  22  -2    1.82    0.21
   5  22  -2    1.86    0.20
   5 -22  -2    1.65    0.16
  -5 -22   2    1.65    0.14
   5 -22  -2    2.07    0.18
   5  22   0    0.46    0.15
   5  22   0    0.43    0.14
   5  22   0    0.40    0.16
   5 -22   0    0.67    0.14
  -5 -22   0    0.74    0.12
   5 -22   0    0.32    0.10
   5 -22   0    0.23    0.11
   5  22   2    1.53    0.20
   5  22   2    1.49    0.20
   5  22   2    1.93    0.20
   5 -22   2    1.65    0.17
   5 -22   2    1.62    0.20
   5 -22   2    2.10    0.19
  -5 -22  -2    1.85    0.16
   5  22   4    6.37    0.38
   5  22   4    6.03    0.40
   5 -22   4    6.61    0.34
   5 -22   4    6.87    0.33
   5  22   6    0.74    0.16
   5  22   6    0.75    0.17
   5 -22   6    0.70    0.11
   5 -22   6    0.91    0.12
   5 -22   6    1.19    0.13
  -5  23   7    0.23    0.09
  -5  23   5    0.11    0.11
  -5 -23   5    0.11    0.05
   5  23  -3    5.81    0.36
   5  23  -3    6.07    0.35
  -5 -23   3    5.47    0.26
   5 -23  -3    5.90    0.32
   5  23  -1    4.80    0.37
   5  23  -1    4.67    0.33
  -5 -23   1    5.60    0.26
   5 -23  -1    5.01    0.30
   5  23   1    5.13    0.34
   5  23   1    5.38    0.37
   5  23   1    4.83    0.31
  -5 -23  -1    5.27    0.25
   5 -23   1    4.93    0.31
   5 -23   1    4.45    0.27
   5  23   3    5.70    0.36
   5  23   3    6.07    0.38
   5 -23   3    5.76    0.33
   5 -23   3    5.81    0.30
   5  23   5    0.33    0.14
   5  23   5    0.06    0.14
   5 -23   5    0.09    0.10
   5 -23   5    0.28    0.12
   5  23   7    0.23    0.10
   5 -23   7    0.26    0.07
  -5 -23  -7    0.34    0.09
   5 -23   7    0.31    0.09
  -5  24   6    0.02    0.09
   5  24  -4    1.28    0.17
  -5 -24   4    1.39    0.11
   5  24  -2    1.58    0.20
   5  24  -2    1.12    0.18
  -5 -24   2    1.90    0.15
   5 -24  -2    1.54    0.16
   5  24   0    0.03    0.14
   5  24   0   -0.10    0.15
   5 -24   0    0.02    0.11
   5 -24   0    0.33    0.13
  -5 -24   0    0.15    0.09
   5  24   2    1.48    0.20
   5  24   2    2.07    0.19
   5  24   2    1.21    0.19
   5 -24   2    1.68    0.17
   5 -24   2    1.44    0.16
  -5 -24  -2    1.45    0.13
   5  24   4    1.26    0.17
   5  24   4    1.32    0.18
   5 -24   4    1.45    0.16
   5 -24   4    1.24    0.14
   5  24   6    0.19    0.12
   5  24   6    0.10    0.12
   5 -24   6   -0.01    0.09
  -5 -24  -6    0.03    0.10
   5 -24   6    0.24    0.09
   5 -24   6    0.19    0.08
   5  25  -3    0.46    0.15
  -5 -25   3    0.44    0.07
   5 -25  -3    0.59    0.12
   5  25  -1    0.53    0.15
   5  25  -1    0.95    0.17
  -5 -25   1    0.98    0.10
   5 -25  -1    0.59    0.13
   5  25   1    0.91    0.17
   5  25   1    0.76    0.17
   5 -25   1    0.74    0.13
  -5 -25  -1    0.72    0.09
   5 -25   1    0.52    0.13
  -5 -25  -1    0.88    0.13
   5  25   3    0.44    0.14
   5  25   3    0.50    0.16
  -5 -25  -3    0.51    0.13
   5 -25   3    0.46    0.13
   5 -25   3    0.33    0.12
   5  25   5    0.02    0.12
   5  25   5    0.11    0.12
   5 -25   5    0.10    0.08
  -5 -25  -5    0.14    0.10
   5 -25   5    0.16    0.08
   5 -25   5    0.06    0.10
  -5 -26   4    1.17    0.10
   5  26  -2    0.12    0.15
   5  26  -2    0.01    0.13
  -5 -26   2    0.01    0.06
   5 -26  -2   -0.02    0.11
   5  26   0    0.47    0.16
   5  26   0    0.43    0.15
  -5 -26   0    0.37    0.08
   5 -26   0    0.41    0.12
   5  26   2    0.23    0.15
   5  26   2    0.07    0.14
   5 -26   2    0.12    0.11
  -5 -26  -2    0.07    0.10
   5 -26   2    0.06    0.11
   5  26   4    0.99    0.15
   5  26   4    1.16    0.16
   5 -26   4    1.16    0.13
   5 -26   4    1.55    0.14
   5 -26   4    1.00    0.11
  -5 -26  -4    1.27    0.13
   5  27  -3    0.31    0.12
  -5 -27   3    0.48    0.07
   5 -27  -3    0.39    0.10
   5  27  -1    1.88    0.20
   5  27  -1    2.09    0.20
  -5 -27   1    1.75    0.13
   5 -27  -1    1.95    0.17
   5  27   1    2.08    0.21
   5  27   1    1.83    0.19
   5 -27   1    1.81    0.16
   5 -27   1    1.77    0.15
  -5 -27  -1    1.72    0.18
  -5 -27  -1    1.61    0.12
   5  27   3    0.49    0.14
   5  27   3    0.31    0.13
   5 -27   3    0.42    0.10
   5 -27   3    0.51    0.10
  -5 -27  -3    0.37    0.10
   5 -27   5    0.58    0.09
   5  28  -2    0.35    0.12
   5 -28  -2    0.47    0.10
   5  28   0    0.26    0.13
   5  28   0    0.49    0.15
   5 -28   0    0.31    0.10
  -5 -28   0    0.25    0.06
   5  28   2    0.46    0.14
   5  28   2    0.40    0.13
  -5 -28  -2    0.46    0.10
   5 -28   2    0.32    0.09
   5 -28   2    0.46    0.10
   5  28   4    0.49    0.10
   5 -28   4    0.48    0.08
  -5 -28  -4    0.72    0.09
   5 -28   4    0.37    0.07
   5  29  -1    1.86    0.18
   5 -29  -1    2.05    0.16
   5  29   1    2.32    0.22
   5  29   1    1.95    0.18
   5 -29   1    1.92    0.15
   5 -29   1    2.03    0.16
  -5 -29  -1    2.08    0.16
   5 -29   3    3.55    0.18
   5  30   0    0.23    0.10
   5 -30   0    0.26    0.08
  -6   0  10    1.00    0.08
  -6   0   8    8.76    0.36
  -6   0   4    3.73    0.38
  -6   0   2   11.48    0.62
  -6   0   0   21.20    0.98
   6   0   0   22.57    1.02
  -6   0  -2   11.77    0.60
   6   0   2   11.98    0.62
   6   0   2   11.63    0.58
  -6   0  -4    5.10    0.27
   6   0   4    4.05    0.37
   6   0   4    4.91    0.29
   6   0   6   13.60    0.70
   6   0   6   13.03    0.83
   6   0   8    9.16    0.42
   6   0   8    8.34    0.43
   6   0   8    8.91    0.43
   6   0   8    7.74    0.49
   6   0  10    0.78    0.14
   6   0  10    0.89    0.13
   6   0  10    0.75    0.15
  -6   1  11    0.03    0.04
  -6  -1  11    0.05    0.04
  -6  -1   9    1.57    0.13
  -6   1   7    1.20    0.11
  -6   1   3   33.23    1.46
  -6  -1   3   35.17    1.48
  -6   1   1   18.30    0.86
  -6  -1   1   17.63    0.85
   6  -1  -1   18.21    0.87
   6   1   1   19.33    0.86
  -6   1  -1   17.64    0.84
   6  -1   1   18.26    0.87
   6  -1   1   17.46    0.86
  -6  -1  -1   18.77    0.85
   6   1   3   37.09    1.74
   6   1   3   36.23    1.67
  -6   1  -3   38.81    1.74
  -6  -1  -3   35.54    1.74
   6  -1   3   34.66    1.68
   6  -1   3   37.66    1.75
   6   1   5    2.25    0.20
  -6   1  -5    2.41    0.16
   6   1   5    2.50    0.34
   6  -1   5    2.09    0.20
  -6  -1  -5    2.40    0.16
   6  -1   5    3.30    0.41
   6   1   7    1.16    0.15
   6   1   7    1.09    0.17
   6   1   7    1.02    0.15
   6   1   7    1.24    0.15
   6   1   7    1.35    0.17
   6  -1   7    0.79    0.14
   6  -1   7    1.36    0.15
   6  -1   7    0.98    0.14
   6  -1   7    0.86    0.15
   6   1   9    1.59    0.16
   6   1   9    1.75    0.19
   6   1   9    1.35    0.17
   6  -1   9    1.23    0.18
   6  -1   9    1.86    0.18
   6  -1   9    1.60    0.19
   6   1  11    0.07    0.11
   6   1  11   -0.08    0.07
   6   1  11    0.00    0.08
   6  -1  11    0.03    0.08
   6  -1  11    0.18    0.11
   6  -1  11    0.07    0.07
  -6   2  10    0.59    0.07
  -6   2   8    0.78    0.09
  -6   2   6    0.42    0.06
  -6   2   4   20.13    0.96
  -6  -2   4   19.38    0.95
  -6   2   2   21.48    1.01
   6  -2  -2   23.23    1.03
  -6  -2   2   21.90    1.02
   6   2   0   80.73    3.39
  -6   2   0   77.35    3.06
  -6  -2   0   79.65    3.08
   6  -2   0   76.76    3.40
  -6   2  -2   25.08    1.12
  -6   2  -2   21.60    1.01
   6   2   2   24.96    1.09
   6   2   2   22.24    1.10
  -6  -2  -2   23.86    1.12
  -6  -2  -2   21.95    1.03
   6  -2   2   22.67    1.10
   6  -2   2   23.75    1.12
  -6   2  -4   21.69    1.04
   6   2   4   21.52    1.06
   6   2   4   22.57    1.05
   6  -2   4   21.73    1.05
  -6  -2  -4   20.68    1.04
   6  -2   4   20.99    1.08
   6   2   6    0.17    0.10
   6  -2   6    0.34    0.12
   6  -2   6    0.60    0.30
  -6  -2  -6    0.34    0.06
   6   2   8    0.80    0.16
   6   2   8    0.88    0.15
   6   2   8    0.52    0.14
   6   2   8    0.80    0.16
   6  -2   8    0.73    0.15
   6  -2   8    0.88    0.14
   6  -2   8    0.86    0.14
   6  -2   8    0.81    0.14
   6   2  10    0.84    0.16
   6   2  10    0.48    0.13
   6   2  10    0.49    0.12
   6  -2  10    0.58    0.12
   6  -2  10    0.71    0.15
   6  -2  10    0.50    0.13
  -6   3   9    4.37    0.18
  -6  -3   9    3.89    0.20
  -6   3   7    7.56    0.32
  -6   3   5    5.46    0.23
  -6   3   3    6.61    0.46
  -6  -3   3    6.38    0.46
  -6   3   1    1.33    0.22
   6  -3  -1    1.52    0.17
  -6  -3   1    1.73    0.26
   6  -3  -1    1.49    0.21
  -6   3  -1    1.47    0.14
   6   3   1    1.62    0.18
  -6   3  -1    1.84    0.25
  -6  -3  -1    1.59    0.25
   6  -3   1    1.66    0.12
   6  -3   1    1.74    0.22
   6   3   3    7.57    0.39
   6   3   3    7.68    0.45
  -6   3  -3    8.07    0.40
   6  -3   3    7.47    0.41
  -6  -3  -3    7.53    0.40
   6  -3   3    6.99    0.47
  -6   3  -5    5.82    0.28
   6   3   5    5.15    0.32
   6  -3   5    5.46    0.47
   6  -3   5    5.51    0.33
  -6  -3  -5    5.17    0.30
   6   3   7    7.21    0.38
   6   3   7    7.40    0.38
   6   3   7    7.50    0.36
   6   3   7    6.57    0.42
   6  -3   7    7.08    0.35
   6  -3   7    6.99    0.24
   6  -3   7    7.67    0.44
   6  -3   7    7.09    0.37
   6  -3   7    6.68    0.36
   6   3   9    3.70    0.27
   6   3   9    3.91    0.29
   6   3   9    3.75    0.26
   6  -3   9    3.61    0.28
   6  -3   9    3.84    0.29
   6  -3   9    4.01    0.26
   6   3  11    0.48    0.12
   6   3  11    0.26    0.08
   6   3  11    0.24    0.09
   6  -3  11    0.36    0.11
   6  -3  11    0.28    0.09
   6  -3  11    0.28    0.08
  -6   4  10    2.53    0.13
  -6  -4  10    2.17    0.13
  -6   4   6    0.03    0.06
  -6   4   4    0.71    0.22
  -6  -4   4    0.47    0.19
  -6   4   2   11.94    0.65
  -6  -4   2   12.50    0.68
   6  -4  -2   12.47    0.63
  -6   4   0  119.62    4.55
   6   4   0  120.36    5.06
   6  -4   0  115.36    5.09
   6  -4   0  123.26    5.10
   6  -4   0  114.12    5.53
  -6  -4   0  119.99    4.57
  -6   4  -2   11.67    0.60
  -6   4  -2   12.81    0.60
   6  -4   2   11.30    0.64
   6  -4   2   12.03    0.60
  -6  -4  -2   12.20    0.64
  -6   4  -4    0.74    0.08
   6   4   4    0.64    0.09
   6  -4   4    0.60    0.10
  -6  -4  -4    0.46    0.08
   6  -4   4    0.80    0.24
   6   4   6    0.11    0.11
   6   4   6   -0.16    0.09
   6   4   6   -0.06    0.11
   6  -4   6   -0.14    0.24
   6  -4   6    0.08    0.10
   6  -4   6    0.28    0.11
  -6  -4  -6    0.07    0.06
   6  -4   6    0.07    0.10
   6  -4   6    0.16    0.11
   6   4   8    3.11    0.27
   6   4   8    2.86    0.25
   6   4   8    2.92    0.27
   6   4   8    3.35    0.29
   6  -4   8    3.18    0.24
   6  -4   8    3.34    0.28
   6  -4   8    3.28    0.15
   6  -4   8    3.39    0.24
   6  -4   8    3.46    0.28
   6   4  10    2.18    0.21
   6   4  10    2.04    0.20
   6   4  10    2.46    0.21
   6  -4  10    1.85    0.18
   6  -4  10    2.26    0.21
   6  -4  10    2.43    0.25
  -6   5   9    1.56    0.12
  -6   5   3    8.02    0.52
   6  -5  -3    7.95    0.47
  -6  -5   3    8.32    0.54
  -6   5   1    3.57    0.33
   6  -5  -1    3.40    0.26
  -6  -5   1    2.91    0.34
   6  -5  -1    3.35    0.28
  -6   5  -1    3.25    0.20
  -6   5  -1    3.60    0.31
   6  -5   1    3.26    0.24
  -6  -5  -1    3.27    0.34
   6  -5   1    2.98    0.27
   6  -5   1    3.30    0.19
  -6   5  -3    8.83    0.44
   6   5   3    8.75    0.43
   6  -5   3    8.30    0.46
   6  -5   3    8.23    0.52
  -6  -5  -3    8.65    0.45
   6   5   5    4.91    0.31
   6  -5   5    5.62    0.33
   6  -5   5    5.32    0.47
  -6  -5  -5    5.14    0.29
   6   5   7    2.05    0.24
   6   5   7    2.74    0.25
   6   5   7    2.85    0.24
   6   5   7    2.84    0.24
   6  -5   7    2.53    0.25
   6  -5   7    2.59    0.24
   6  -5   7    2.86    0.22
   6  -5   7    2.85    0.14
   6  -5   7    3.04    0.24
   6   5   9    1.71    0.19
   6   5   9    1.41    0.18
   6   5   9    1.25    0.15
   6  -5   9    1.18    0.15
   6  -5   9    1.04    0.16
  -6  -6  10    0.50    0.07
  -6   6   8    0.23    0.07
  -6  -6   6    1.50    0.30
  -6   6   4    0.11    0.19
  -6  -6   4   -0.08    0.15
  -6   6   2    1.38    0.24
  -6  -6   2    0.99    0.21
   6  -6  -2    0.94    0.16
  -6   6   0   11.35    0.62
  -6   6   0   11.89    0.59
  -6  -6   0   11.88    0.66
   6  -6   0   11.65    0.57
   6  -6   0   12.18    0.61
  -6   6  -2    1.23    0.12
  -6   6  -2    1.00    0.19
   6  -6   2    1.13    0.21
   6  -6   2    1.20    0.14
   6  -6   2    0.95    0.17
  -6  -6  -2    1.17    0.23
  -6   6  -4    0.19    0.06
   6   6   4    0.11    0.07
   6  -6   4    0.13    0.09
   6  -6   4    0.05    0.19
  -6  -6  -4    0.14    0.07
   6   6   6    1.22    0.15
   6   6   6    1.41    0.17
   6   6   6    1.56    0.17
   6   6   6    1.58    0.15
   6   6   6    1.70    0.16
   6  -6   6    1.14    0.14
   6  -6   6    1.38    0.10
   6  -6   6    1.45    0.17
   6  -6   6    1.84    0.16
  -6  -6  -6    1.41    0.13
   6   6   8    0.02    0.13
   6   6   8   -0.07    0.10
   6   6   8    0.15    0.13
   6   6   8    0.29    0.12
   6  -6   8    0.08    0.11
   6  -6   8    0.28    0.12
   6  -6   8    0.14    0.13
   6  -6   8    0.16    0.13
   6  -6   8    0.12    0.06
   6   6  10    0.49    0.11
   6   6  10    0.63    0.13
   6   6  10    0.71    0.16
   6  -6  10    0.60    0.13
   6  -6  10    0.52    0.11
   6  -6  10    0.73    0.15
  -6   7   9    0.71    0.08
  -6   7   7    1.69    0.13
  -6   7   3    2.08    0.29
  -6  -7   3    2.48    0.35
   6  -7  -3    2.20    0.26
  -6   7   1    0.60    0.20
   6  -7  -1    0.78    0.19
   6  -7  -1    0.52    0.14
  -6  -7   1    0.65    0.21
  -6   7  -1    0.50    0.07
  -6   7  -1    0.56    0.18
   6  -7   1    0.47    0.13
  -6  -7  -1    0.54    0.21
   6  -7   1    0.50    0.08
   6  -7   1    0.50    0.15
  -6   7  -3    2.30    0.16
   6  -7   3    2.56    0.27
   6  -7   3    2.24    0.25
  -6  -7  -3    2.25    0.18
   6  -7   3    2.27    0.19
   6   7   5    2.48    0.19
  -6  -7  -5    2.82    0.20
   6  -7   5    2.83    0.24
   6  -7   5    3.32    0.38
   6   7   7    1.53    0.18
   6   7   7    1.48    0.17
   6   7   7    2.00    0.18
   6   7   7    1.44    0.17
   6  -7   7    1.41    0.16
   6  -7   7    2.10    0.18
   6  -7   7    1.71    0.12
   6  -7   7    1.89    0.23
   6   7   9    0.65    0.15
   6   7   9    0.84    0.14
   6   7   9    0.85    0.16
   6  -7   9    0.72    0.08
   6  -7   9    0.69    0.12
   6  -7   9    0.68    0.15
   6  -7   9    0.71    0.13
  -6   8   8    2.31    0.22
  -6   8   8    2.45    0.14
  -6   8   6    2.21    0.20
  -6   8   6    1.89    0.13
  -6   8   4    0.03    0.19
   6  -8  -4    0.20    0.15
  -6   8   2    7.93    0.53
  -6  -8   2    8.35    0.56
   6  -8  -2    8.17    0.48
  -6   8   0   28.44    1.39
  -6   8   0   28.84    1.27
   6  -8   0   29.22    1.38
   6  -8   0   30.30    1.36
   6  -8   0   28.80    1.35
  -6  -8   0   29.02    1.32
  -6   8  -2    8.94    0.44
  -6   8  -2    7.66    0.52
   6  -8   2    9.27    0.46
   6  -8   2    8.15    0.50
   6  -8   2    8.85    0.53
   6   8   4    0.29    0.06
  -6  -8  -4    0.21    0.08
   6  -8   4    0.38    0.11
   6  -8   4    0.24    0.20
   6   8   6    1.37    0.18
   6   8   6    2.07    0.19
   6   8   6    2.05    0.17
   6   8   6    2.23    0.23
   6  -8   6    2.21    0.23
   6  -8   6    1.98    0.12
   6  -8   6    2.00    0.21
  -6  -8  -6    1.96    0.16
   6  -8   6    2.01    0.17
   6   8   8    2.49    0.25
   6   8   8    2.14    0.22
   6   8   8    2.33    0.23
   6  -8   8    2.39    0.13
   6  -8   8    2.62    0.23
   6  -8   8    2.44    0.23
   6  -8   8    2.94    0.26
   6   8  10    1.09    0.16
   6   8  10    1.03    0.12
   6   8  10    0.99    0.14
   6  -8  10    0.99    0.13
   6  -8  10    1.06    0.13
   6  -8  10    1.25    0.17
  -6   9   9    0.55    0.11
  -6   9   7    1.44    0.16
  -6   9   7    1.13    0.09
  -6   9   3   15.64    0.85
   6  -9  -3   16.83    0.86
  -6  -9   3   16.65    0.89
  -6   9   1    1.26    0.13
  -6   9   1    1.01    0.22
  -6  -9   1    1.37    0.27
   6  -9  -1    1.32    0.23
   6  -9  -1    1.46    0.22
  -6   9  -1    1.57    0.13
  -6   9  -1    1.68    0.25
   6  -9   1    1.13    0.19
   6  -9   1    1.58    0.15
   6  -9   1    1.20    0.20
  -6   9  -3   16.92    0.78
   6  -9   3   16.86    0.87
   6  -9   3   15.27    0.81
   6  -9   3   15.72    0.85
   6   9   5    1.35    0.13
   6  -9   5    1.69    0.31
  -6  -9  -5    1.71    0.16
   6  -9   5    1.91    0.22
   6   9   7    1.26    0.18
   6   9   7    1.14    0.15
   6   9   7    1.05    0.12
   6   9   7    1.10    0.17
   6  -9   7    1.32    0.16
   6  -9   7    1.25    0.09
   6  -9   7    1.21    0.15
   6   9   9    0.53    0.15
   6   9   9    0.77    0.13
   6   9   9    0.58    0.15
   6  -9   9    0.70    0.07
   6  -9   9    0.54    0.12
   6  -9   9    0.67    0.12
   6  -9   9    0.67    0.15
  -6  10  10    1.19    0.11
  -6  10   8    1.33    0.15
  -6  10   6    1.26    0.15
   6 -10  -4    0.11    0.16
  -6  10   2    1.81    0.16
  -6  10   2    1.71    0.28
   6 -10  -2    2.37    0.28
  -6 -10   2    1.29    0.27
  -6  10   0   26.61    1.29
   6 -10   0   28.03    1.29
   6 -10   0   25.24    1.28
   6 -10   0   28.11    1.29
  -6  10  -2    2.29    0.15
   6 -10   2    2.05    0.27
   6 -10   2    1.41    0.23
   6 -10   2    1.96    0.17
  -6 -10  -4    0.17    0.09
   6 -10   4   -0.04    0.16
   6 -10   4    0.13    0.19
   6 -10   4    0.16    0.10
   6  10   6    1.11    0.17
   6  10   6    1.01    0.14
   6  10   6    0.76    0.15
  -6 -10  -6    1.11    0.14
   6 -10   6    1.26    0.15
   6 -10   6    0.86    0.13
   6 -10   6    1.06    0.08
   6  10   8    1.67    0.20
   6  10   8    1.44    0.19
   6  10   8    1.35    0.16
   6 -10   8    1.68    0.17
   6 -10   8    1.20    0.16
   6 -10   8    1.53    0.17
   6 -10   8    1.44    0.11
   6  10  10    1.42    0.17
   6  10  10    1.99    0.18
   6  10  10    1.20    0.13
   6 -10  10    1.61    0.14
   6 -10  10    1.61    0.15
   6 -10  10    1.82    0.17
  -6  11   9    0.68    0.11
  -6  11   7    0.68    0.13
  -6  11   5   13.41    0.57
  -6  11   3    0.12    0.09
   6 -11  -3   -0.02    0.15
  -6  11   1    4.51    0.27
  -6  11   1    4.77    0.42
   6 -11  -1    4.47    0.35
   6 -11  -1    4.87    0.38
   6 -11  -1    4.78    0.26
  -6  11  -1    4.43    0.26
  -6  11  -1    4.32    0.39
   6 -11   1    4.86    0.28
   6 -11   1    4.70    0.37
   6 -11   1    5.06    0.37
   6 -11   3    0.11    0.16
   6 -11   3    0.05    0.08
   6 -11   3    0.13    0.17
   6  11   5   13.38    0.60
   6  11   5   13.57    0.60
   6  11   5   13.19    0.57
   6 -11   5   14.41    0.73
   6 -11   5   13.41    0.56
  -6 -11  -5   13.49    0.70
   6 -11   5   14.29    0.58
   6 -11   5   13.58    0.54
   6  11   7    0.68    0.17
   6  11   7    0.85    0.17
   6  11   7    0.59    0.13
   6 -11   7    0.62    0.07
   6 -11   7    0.49    0.12
   6 -11   7    0.76    0.14
   6  11   9    0.54    0.16
   6  11   9    0.78    0.13
   6  11   9    0.72    0.16
   6 -11   9    0.50    0.07
   6 -11   9    0.88    0.13
   6 -11   9    0.65    0.14
   6 -11   9    0.69    0.12
  -6  12  10    0.03    0.06
  -6  12   8    1.45    0.15
  -6  12   6    2.44    0.23
   6 -12  -4    1.87    0.30
  -6  12   2    2.59    0.20
   6 -12  -2    2.74    0.33
  -6  12   0    4.94    0.28
  -6  12   0    4.76    0.42
   6 -12   0    5.36    0.40
   6 -12   0    4.89    0.37
   6 -12   0    4.98    0.28
  -6  12  -2    2.56    0.16
   6 -12   2    2.48    0.29
   6 -12   2    2.40    0.20
   6 -12   2    3.09    0.34
   6 -12   4    1.71    0.21
   6 -12   4    1.47    0.28
   6 -12   4    1.37    0.27
  -6 -12  -4    1.62    0.19
   6  12   6    2.63    0.26
   6  12   6    2.44    0.23
   6 -12   6    2.51    0.13
   6 -12   6    2.51    0.22
   6 -12   6    2.43    0.21
   6 -12   6    2.46    0.22
  -6 -12  -6    2.43    0.20
   6  12   8    1.30    0.19
   6  12   8    1.57    0.19
   6  12   8    1.31    0.15
   6 -12   8    1.40    0.16
   6 -12   8    1.39    0.09
   6 -12   8    0.85    0.13
   6  12  10    0.03    0.13
   6 -12  10   -0.03    0.11
   6 -12  10    0.06    0.07
  -6  13   9    0.14    0.09
  -6  13   7    0.98    0.14
  -6  13   5   10.77    0.48
  -6  13   3   12.48    0.64
   6 -13  -3   11.82    0.73
  -6  13   1    0.50    0.09
   6 -13  -1    0.18    0.18
   6 -13  -1    0.42    0.19
   6 -13  -1    0.33    0.07
  -6  13  -1    0.27    0.20
  -6  13  -1    0.27    0.07
   6 -13   1    0.30    0.09
   6 -13   1    0.34    0.17
   6 -13   1    0.46    0.18
   6 -13   3   11.98    0.70
   6 -13   3   12.07    0.63
   6  13   5    9.11    0.47
   6  13   5    8.84    0.46
   6 -13   5    9.75    0.41
   6 -13   5    9.08    0.43
  -6 -13  -5    9.80    0.51
   6  13   7    1.34    0.20
   6  13   7    0.98    0.18
   6 -13   7    1.54    0.17
   6 -13   7    1.07    0.15
   6 -13   7    1.35    0.09
   6  13   9    0.34    0.15
   6  13   9    0.17    0.11
   6  13   9    0.22    0.14
   6 -13   9    0.25    0.11
   6 -13   9    0.27    0.10
   6 -13   9    0.32    0.13
  -6  14   8    0.61    0.12
  -6  14   6    2.01    0.19
  -6  14   4    0.83    0.13
  -6  14   4    0.92    0.14
  -6  14   2    1.94    0.17
   6 -14  -2    1.95    0.30
   6 -14  -2    1.93    0.13
  -6  14   0    1.32    0.13
   6 -14   0    1.91    0.28
   6 -14   0    1.28    0.14
   6 -14   0    1.64    0.28
   6 -14   2    1.75    0.28
   6 -14   2    1.88    0.19
   6 -14   2    2.04    0.29
   6  14   4    1.09    0.19
   6  14   4    0.63    0.14
   6  14   4    0.80    0.14
  -6 -14  -4    1.18    0.15
   6 -14   4    0.95    0.13
   6 -14   4    0.98    0.14
   6 -14   4    0.90    0.13
   6  14   6    1.29    0.18
   6  14   6    2.07    0.23
   6 -14   6    1.37    0.16
   6 -14   6    1.72    0.12
  -6 -14  -6    1.79    0.17
   6 -14   6    2.04    0.19
   6 -14   6    1.60    0.16
   6  14   8    0.49    0.16
   6  14   8    0.38    0.16
   6 -14   8    0.46    0.12
   6 -14   8    0.45    0.06
   6 -14   8    0.40    0.11
  -6  15   9    0.07    0.09
  -6  15   7    0.66    0.13
  -6  15   5    1.78    0.22
   6  15  -3    1.45    0.19
  -6  15   3    1.77    0.17
  -6  15   3    1.37    0.17
   6  15  -3    1.47    0.16
  -6  15   1    1.07    0.13
   6 -15  -1    1.44    0.27
   6 -15  -1    1.10    0.23
  -6  15  -1    1.36    0.13
   6 -15   1    1.08    0.22
   6 -15   1    1.15    0.24
   6 -15   1    1.18    0.16
   6  15   3    1.66    0.18
   6  15   3    1.24    0.17
   6  15   3    1.65    0.20
   6 -15   3    1.83    0.17
   6 -15   3    1.25    0.26
   6 -15   3    1.65    0.19
   6 -15   3    1.57    0.16
   6 -15   3    1.94    0.31
   6  15   5    2.35    0.24
   6  15   5    2.77    0.27
  -6 -15  -5    2.49    0.22
   6 -15   5    2.51    0.23
   6 -15   5    2.31    0.21
   6  15   7    0.88    0.18
   6  15   7    0.90    0.18
   6 -15   7    0.66    0.07
   6 -15   7    0.69    0.13
   6 -15   7    0.70    0.14
   6  15   9    0.12    0.15
   6  15   9    0.01    0.13
   6 -15   9    0.15    0.09
   6 -15   9    0.06    0.12
   6 -15   9   -0.10    0.10
  -6  16   8    0.87    0.13
  -6  16   6    0.29    0.13
  -6  16   4    1.36    0.16
  -6  16   4    1.68    0.17
   6  16  -2    2.74    0.25
  -6  16   2    2.24    0.20
  -6  16   2    2.65    0.20
   6  16  -2    2.60    0.23
   6  16  -2    2.55    0.23
   6 -16  -2    2.40    0.16
  -6  16   0   21.00    1.04
   6 -16   0   21.92    1.14
   6 -16   0   22.01    1.06
   6  16   2    2.78    0.26
   6  16   2    2.57    0.26
   6  16   2    2.82    0.25
   6  16   2    2.47    0.23
   6 -16   2    2.64    0.23
   6 -16   2    2.84    0.23
   6 -16   2    2.88    0.22
   6 -16   2    2.55    0.35
   6  16   4    1.87    0.22
   6  16   4    1.29    0.17
   6  16   4    1.56    0.20
   6 -16   4    1.54    0.17
  -6 -16  -4    1.04    0.16
   6 -16   4    1.71    0.18
   6 -16   4    1.29    0.15
   6  16   6    0.32    0.16
   6  16   6    0.14    0.16
   6 -16   6    0.02    0.11
   6 -16   6    0.34    0.12
   6 -16   6    0.05    0.11
   6 -16   6    0.22    0.06
   6  16   8    1.44    0.22
   6  16   8    1.06    0.18
   6 -16   8    0.74    0.13
   6 -16   8    0.93    0.07
   6 -16   8    1.04    0.13
  -6  17   9    0.78    0.09
  -6  17   7    2.41    0.22
  -6  17   5    0.32    0.13
  -6  17   5    0.39    0.15
   6  17  -3    5.64    0.37
   6  17  -3    5.63    0.33
  -6  17   3    5.66    0.36
  -6  17   3    6.58    0.32
   6  17  -1    0.23    0.12
   6  17  -1    0.32    0.14
   6  17  -1    0.23    0.13
  -6  17   1    0.13    0.10
   6 -17  -1    0.17    0.12
   6  17   1    0.18    0.14
   6  17   1    0.13    0.14
   6  17   1    0.09    0.13
   6  17   1    0.19    0.15
   6 -17   1    0.11    0.09
   6 -17   1    0.27    0.12
   6 -17   1    0.27    0.11
   6  17   3    5.69    0.35
   6  17   3    5.37    0.36
   6  17   3    5.67    0.36
   6 -17   3    6.15    0.32
   6 -17   3    6.52    0.38
   6 -17   3    5.58    0.33
  -6 -17  -3    7.07    0.35
   6  17   5    0.36    0.16
   6  17   5    0.10    0.15
   6 -17   5    0.09    0.12
   6 -17   5    0.33    0.13
  -6 -17  -5    0.32    0.10
   6  17   7    1.84    0.22
   6  17   7    2.63    0.23
   6 -17   7    2.32    0.20
   6 -17   7    2.21    0.11
   6 -17   7    2.44    0.20
   6  17   9    1.03    0.15
   6 -17   9    0.82    0.09
   6 -17   9    0.78    0.10
   6 -17   9    1.03    0.12
  -6  18   8    0.95    0.12
  -6  18   6    0.18    0.12
   6  18  -4    6.66    0.40
  -6  18   4    7.05    0.38
  -6  18   4    7.90    0.46
   6  18  -2    6.84    0.41
   6  18  -2    6.76    0.38
  -6  18   2    8.19    0.43
  -6  18   2    7.15    0.36
   6 -18  -2    7.71    0.37
   6  18   0   22.79    0.94
   6  18   0   24.17    0.89
   6  18   0   23.92    0.92
   6  18   0   22.30    0.96
   6 -18   0   22.63    0.86
   6 -18   0   23.71    0.93
   6 -18   0   24.84    1.15
   6  18   2    6.91    0.39
   6  18   2    7.09    0.39
   6  18   2    6.82    0.34
   6  18   2    6.91    0.40
   6 -18   2    6.68    0.36
   6 -18   2    7.43    0.41
   6 -18   2    7.20    0.35
   6  18   4    6.65    0.41
   6  18   4    7.13    0.39
   6  18   4    6.38    0.37
   6 -18   4    6.54    0.41
  -6 -18  -4    6.60    0.41
   6 -18   4    7.27    0.35
   6 -18   4    6.63    0.35
   6  18   6    0.34    0.16
   6  18   6    0.24    0.16
   6 -18   6    0.22    0.06
   6 -18   6    0.21    0.12
   6 -18   6    0.13    0.10
   6 -18   6    0.39    0.12
   6  18   8    0.68    0.16
   6  18   8    1.23    0.17
   6 -18   8    0.94    0.13
   6 -18   8    0.70    0.11
   6 -18   8    0.81    0.10
  -6  19   7    3.70    0.25
  -6  19   5   13.73    0.59
   6  19  -3    1.51    0.19
  -6  19   3    1.11    0.14
   6  19  -1    0.39    0.15
   6  19  -1    0.37    0.13
   6  19  -1    0.49    0.16
  -6  19   1    0.44    0.12
   6 -19  -1    0.45    0.13
   6 -19  -1    0.40    0.09
   6  19   1    0.33    0.15
   6  19   1    0.18    0.14
   6  19   1    0.47    0.16
   6 -19   1    0.46    0.13
   6 -19   1    0.32    0.10
   6 -19   1    0.36    0.12
   6  19   3    1.56    0.20
   6  19   3    1.70    0.21
   6  19   3    1.63    0.19
   6 -19   3    2.08    0.19
   6 -19   3    1.56    0.21
   6 -19   3    1.81    0.18
  -6 -19  -3    1.48    0.15
   6  19   5   11.60    0.56
   6  19   5   11.57    0.54
   6 -19   5   11.75    0.49
   6 -19   5   11.62    0.52
   6  19   7    3.18    0.29
   6  19   7    3.46    0.28
   6 -19   7    3.18    0.21
   6 -19   7    3.19    0.21
   6 -19   7    3.15    0.22
   6 -19   7    3.04    0.13
  -6  20   8    0.76    0.10
  -6  20   6    0.00    0.11
  -6  20   4    0.13    0.11
   6  20  -2    0.00    0.13
  -6  20   2    0.24    0.12
   6  20  -2    0.16    0.14
   6  20  -2    0.34    0.16
   6 -20  -2    0.26    0.12
   6  20   0    2.71    0.27
   6  20   0    2.44    0.23
   6  20   0    2.37    0.23
   6 -20   0    2.68    0.21
   6 -20   0    2.67    0.22
   6 -20   0    2.82    0.25
  -6 -20   0    3.53    0.23
   6  20   2    0.14    0.15
   6  20   2    0.06    0.14
   6  20   2    0.19    0.16
   6 -20   2   -0.02    0.11
   6 -20   2    0.12    0.09
   6 -20   2    0.12    0.12
   6  20   4    0.07    0.15
   6  20   4    0.13    0.16
   6 -20   4    0.14    0.12
   6 -20   4    0.07    0.12
   6  20   6    0.13    0.15
   6  20   6    0.18    0.14
   6 -20   6    0.20    0.10
   6 -20   6    0.06    0.10
   6 -20   6    0.31    0.11
   6 -20   6    0.09    0.05
   6  20   8    1.03    0.13
   6 -20   8    0.91    0.12
   6 -20   8    0.77    0.09
   6 -20   8    0.91    0.10
  -6  21   7    0.10    0.10
  -6  21   5    1.37    0.16
   6  21  -3    1.80    0.21
  -6  21   3    2.01    0.18
   6  21  -3    2.02    0.22
   6  21  -1    2.56    0.22
   6  21  -1    2.38    0.23
   6  21  -1    2.07    0.21
   6 -21  -1    2.01    0.17
   6 -21  -1    2.58    0.23
  -6 -21   1    1.43    0.17
   6  21   1    1.98    0.23
   6  21   1    2.35    0.21
   6  21   1    2.31    0.23
   6 -21   1    1.66    0.16
   6 -21   1    1.99    0.20
   6 -21   1    2.06    0.19
   6  21   3    2.71    0.22
   6  21   3    2.23    0.23
   6  21   3    2.05    0.23
   6 -21   3    2.53    0.20
   6 -21   3    1.92    0.18
   6  21   5    1.18    0.19
   6  21   5    1.64    0.19
   6 -21   5    1.00    0.13
   6 -21   5    1.53    0.16
   6 -21   5    1.24    0.15
   6  21   7    0.02    0.11
   6  21   7    0.07    0.13
   6 -21   7   -0.06    0.08
   6 -21   7    0.11    0.09
   6 -21   7    0.00    0.08
  -6  22   6    0.43    0.11
  -6  22   4    0.66    0.14
   6  22  -2    1.76    0.20
   6  22  -2    2.41    0.23
  -6 -22   2    1.61    0.15
   6 -22  -2    2.31    0.19
   6  22   0   13.72    0.65
   6  22   0   14.58    0.61
   6  22   0   14.21    0.62
   6 -22   0   13.00    0.55
   6 -22   0   13.70    0.60
  -6 -22   0   15.16    0.57
   6  22   2    2.40    0.21
   6  22   2    1.51    0.21
   6  22   2    2.09    0.22
   6 -22   2    2.00    0.18
   6 -22   2    1.62    0.16
  -6 -22  -2    2.25    0.18
   6  22   4    0.45    0.16
   6  22   4    0.65    0.16
   6 -22   4    0.65    0.13
   6 -22   4    0.75    0.13
   6  22   6    0.29    0.13
   6  22   6    0.35    0.15
   6 -22   6    0.51    0.12
   6 -22   6    0.45    0.10
   6 -22   6    0.44    0.10
  -6  23   5    0.30    0.12
   6  23  -3    1.45    0.18
   6  23  -3    0.83    0.17
  -6 -23   3    1.29    0.11
   6  23  -1    0.35    0.14
   6  23  -1    0.34    0.14
   6  23  -1    0.40    0.17
   6 -23  -1    0.16    0.12
  -6 -23   1    0.56    0.11
   6  23   1    0.11    0.16
   6  23   1    0.10    0.13
   6  23   1    0.28    0.15
  -6 -23  -1    0.45    0.10
   6 -23   1    0.18    0.11
   6 -23   1    0.50    0.13
   6  23   3    1.25    0.16
   6  23   3    1.48    0.20
   6  23   3    1.12    0.18
   6 -23   3    1.45    0.16
   6 -23   3    1.53    0.16
   6  23   5    0.22    0.17
   6  23   5    0.17    0.14
   6 -23   5    0.49    0.10
   6 -23   5    0.22    0.12
   6 -23   5    0.40    0.11
  -6  24   6    0.35    0.09
  -6 -24   4    0.06    0.05
   6  24  -2    0.71    0.17
   6  24  -2    0.59    0.15
  -6 -24   2    0.50    0.09
   6 -24  -2    0.60    0.13
   6  24   0    0.20    0.15
   6  24   0    0.28    0.13
   6  24   0    0.26    0.14
   6 -24   0    0.26    0.12
  -6 -24   0    0.46    0.10
   6  24   2    0.39    0.16
   6  24   2    0.61    0.16
   6  24   2    0.39    0.14
   6 -24   2    0.63    0.14
   6 -24   2    0.42    0.12
  -6 -24  -2    0.48    0.08
   6  24   4    0.05    0.14
   6  24   4    0.00    0.13
   6 -24   4    0.06    0.11
   6 -24   4    0.04    0.09
   6 -24   4    0.02    0.10
   6  24   6    0.35    0.10
   6  24   6    0.47    0.11
   6 -24   6    0.43    0.09
   6 -24   6    0.29    0.07
   6 -24   6    0.39    0.08
  -6 -24  -6    0.53    0.10
   6  25  -3    2.50    0.22
  -6 -25   3    2.71    0.15
   6  25  -1    0.24    0.15
   6  25  -1    0.36    0.14
   6 -25  -1    0.44    0.12
  -6 -25   1    0.40    0.09
   6  25   1    0.28    0.14
   6  25   1    0.22    0.15
  -6 -25  -1    0.39    0.11
   6 -25   1    0.34    0.11
  -6 -25  -1    0.41    0.08
   6 -25   1    0.45    0.13
   6  25   3    2.58    0.25
   6  25   3    2.71    0.27
   6 -25   3    2.94    0.23
   6 -25   3    2.89    0.21
   6  25   5    1.19    0.15
   6  25   5    0.88    0.13
   6 -25   5    1.17    0.12
   6 -25   5    0.77    0.10
  -6 -25  -5    1.32    0.13
   6 -25   5    0.97    0.10
   6  26  -2    0.55    0.15
   6  26  -2    0.58    0.14
  -6 -26   2    0.51    0.08
   6 -26  -2    0.41    0.11
   6  26   0    4.22    0.28
   6  26   0    4.37    0.31
  -6 -26   0    3.55    0.20
   6 -26   0    4.61    0.26
   6  26   2    0.61    0.17
   6  26   2    0.55    0.15
   6 -26   2    0.58    0.12
  -6 -26  -2    0.43    0.11
   6 -26   2    0.58    0.12
   6  26   4    0.16    0.12
   6  26   4   -0.02    0.12
   6 -26   4    0.09    0.08
  -6 -26  -4   -0.04    0.09
   6 -26   4    0.16    0.09
   6  27  -1    0.12    0.12
   6  27  -1    0.09    0.14
  -6 -27   1    0.07    0.06
   6 -27  -1    0.06    0.10
   6  27   1    0.09    0.14
   6  27   1    0.13    0.12
   6 -27   1    0.05    0.10
  -6 -27  -1    0.17    0.09
   6 -27   1    0.13    0.09
   6  27   3    0.24    0.12
   6  27   3    0.34    0.13
   6 -27   3    0.29    0.09
   6 -27   3    0.30    0.10
  -6 -27  -3    0.24    0.09
   6  28  -2    0.42    0.11
   6 -28  -2    0.51    0.10
   6  28   0   -0.01    0.13
   6  28   0   -0.01    0.11
   6 -28   0   -0.05    0.09
   6  28   2    0.40    0.13
   6  28   2    0.44    0.11
  -6 -28  -2    0.52    0.09
   6 -28   2    0.43    0.09
   6 -28   2    0.19    0.08
   6 -29  -1    0.16    0.08
   6  29   1    0.24    0.11
   6  29   1    0.03    0.09
   6 -29   1    0.22    0.08
  -7   0  10    0.13    0.05
  -7   0   4   16.04    0.86
  -7   0   2    6.39    0.46
   7   0   0    0.75    0.17
  -7   0   0    0.84    0.22
  -7   0  -2    6.10    0.44
   7   0   2    6.49    0.33
   7   0   2    6.18    0.42
  -7   0  -2    7.28    0.37
  -7   0  -4   15.85    0.77
   7   0   4   16.37    0.84
   7   0   4   15.06    0.78
   7   0   6    8.46    0.42
   7   0   6    8.26    0.40
   7   0   6    8.42    0.40
   7   0   6    8.85    0.48
   7   0   8    2.66    0.24
   7   0   8    2.75    0.25
   7   0   8    2.42    0.24
   7   0   8    2.61    0.27
   7   0  10    0.05    0.09
   7   0  10    0.06    0.09
   7   0  10    0.17    0.13
  -7   1   7    3.57    0.18
  -7   1   3    5.63    0.44
  -7  -1   3    5.04    0.43
  -7   1   1   20.85    0.98
   7  -1  -1   20.27    0.99
  -7  -1   1   20.40    0.97
  -7   1  -1   20.60    0.98
   7   1   1   20.98    1.00
   7  -1   1   21.33    1.01
  -7  -1  -1   20.90    0.99
  -7   1  -3    5.55    0.32
   7   1   3    5.44    0.40
   7   1   3    5.75    0.31
   7  -1   3    5.47    0.41
  -7  -1  -3    5.63    0.32
   7  -1   3    6.18    0.32
   7   1   5    0.95    0.13
  -7   1  -5    1.06    0.12
   7  -1   5    0.86    0.13
  -7  -1  -5    1.01    0.12
   7  -1   5    1.12    0.28
   7   1   7    3.35    0.25
   7   1   7    3.62    0.26
   7   1   7    3.56    0.27
   7   1   7    3.16    0.27
   7  -1   7    3.43    0.27
   7  -1   7    3.58    0.28
   7  -1   7    3.97    0.27
   7  -1   7    3.48    0.26
   7   1   9    6.23    0.33
   7   1   9    6.21    0.35
   7   1   9    5.84    0.33
   7  -1   9    6.17    0.33
   7  -1   9    6.31    0.36
   7  -1   9    5.96    0.33
  -7   2  10    0.32    0.06
  -7   2   4    8.02    0.56
  -7  -2   4    7.58    0.55
  -7   2   2    8.35    0.55
  -7  -2   2    9.32    0.57
   7   2   0    1.65    0.21
  -7   2   0    1.82    0.27
  -7  -2   0    1.75    0.28
   7  -2   0    1.29    0.20
   7   2   2    9.02    0.51
  -7   2  -2    9.50    0.48
  -7   2  -2    9.00    0.53
  -7  -2  -2    9.19    0.55
   7  -2   2    9.32    0.46
   7  -2   2    8.84    0.53
   7   2   4    8.11    0.42
  -7   2  -4    7.99    0.41
   7  -2   4    8.54    0.54
  -7  -2  -4    7.65    0.42
   7  -2   4    7.58    0.43
   7   2   6    9.04    0.49
   7   2   6    8.98    0.42
   7   2   6    9.31    0.42
   7   2   6    8.43    0.43
   7  -2   6    8.83    0.50
   7  -2   6    8.84    0.41
   7  -2   6    9.28    0.42
   7  -2   6    9.05    0.43
  -7  -2  -6    8.94    0.45
   7   2   8    1.43    0.17
   7   2   8    2.00    0.20
   7   2   8    1.83    0.19
   7  -2   8    2.09    0.18
   7  -2   8    2.12    0.19
   7  -2   8    1.50    0.18
   7   2  10    0.40    0.14
   7   2  10    0.49    0.11
   7   2  10    0.33    0.10
   7  -2  10    0.35    0.10
   7  -2  10    0.46    0.13
   7  -2  10    0.51    0.11
  -7   3   9    1.45    0.10
  -7  -3   9    1.48    0.12
  -7   3   3    4.61    0.42
  -7  -3   3    4.29    0.41
  -7   3   1   85.27    3.30
   7  -3  -1   83.10    3.63
  -7  -3   1   81.67    3.31
  -7   3  -1   89.69    4.01
   7   3   1   87.30    3.69
  -7   3  -1   83.11    3.34
  -7  -3  -1   85.59    3.37
   7  -3   1   83.62    3.71
   7  -3   1   82.82    3.99
   7   3   3    4.73    0.24
  -7   3  -3    4.44    0.26
   7  -3   3    4.45    0.38
  -7  -3  -3    4.52    0.28
   7  -3   3    4.63    0.27
  -7   3  -5    1.06    0.11
   7   3   5    1.03    0.12
  -7  -3  -5    1.10    0.13
   7  -3   5    0.96    0.27
   7  -3   5    0.97    0.13
   7   3   7    2.51    0.25
   7   3   7    2.02    0.23
   7   3   7    2.43    0.22
   7   3   7    2.72    0.24
   7  -3   7    2.65    0.22
   7  -3   7    2.52    0.25
   7  -3   7    2.83    0.24
   7  -3   7    2.26    0.24
   7   3   9    1.69    0.17
   7   3   9    1.20    0.17
   7   3   9    1.10    0.14
   7  -3   9    1.15    0.14
   7  -3   9    1.07    0.16
   7  -3   9    1.28    0.16
   7  -3   9    1.53    0.18
  -7   4   8    0.81    0.08
  -7  -4   4    0.31    0.20
  -7   4   2    3.68    0.39
  -7  -4   2    3.66    0.38
   7  -4  -2    2.93    0.27
  -7   4   0    0.24    0.18
   7  -4   0    0.48    0.18
  -7  -4   0    0.23    0.18
  -7   4  -2    3.23    0.21
  -7   4  -2    3.03    0.31
   7  -4   2    3.52    0.21
   7  -4   2    3.38    0.31
  -7  -4  -2    3.33    0.34
   7   4   4    0.39    0.08
  -7   4  -4    0.48    0.08
   7  -4   4    0.30    0.18
   7  -4   4    0.39    0.10
  -7  -4  -4    0.38    0.08
   7   4   6    0.82    0.14
   7   4   6    0.73    0.14
   7   4   6    0.71    0.13
   7   4   6    0.77    0.15
   7  -4   6    0.83    0.15
  -7  -4  -6    0.71    0.09
   7  -4   6    0.85    0.15
   7  -4   6    0.93    0.14
   7  -4   6    0.96    0.15
   7   4   8    0.69    0.14
   7   4   8    0.66    0.15
   7   4   8    0.47    0.14
   7  -4   8    0.67    0.14
   7  -4   8    0.50    0.13
   7  -4   8    0.71    0.15
   7   4  10    0.10    0.13
   7   4  10    0.14    0.09
   7   4  10    0.04    0.10
   7  -4  10    0.31    0.12
   7  -4  10    0.23    0.10
  -7   5   9    0.54    0.07
  -7   5   3    4.13    0.39
  -7  -5   3    4.15    0.46
  -7   5   1    2.80    0.33
  -7  -5   1    3.90    0.41
   7  -5  -1    2.76    0.29
  -7   5  -1    2.96    0.20
  -7   5  -1    3.54    0.37
   7  -5   1    3.32    0.30
  -7  -5  -1    3.61    0.39
   7  -5   1    2.86    0.18
  -7   5  -3    4.66    0.26
   7  -5   3    4.37    0.27
   7  -5   3    4.58    0.37
  -7  -5  -3    4.55    0.28
   7   5   5    0.21    0.08
   7  -5   5    0.21    0.10
  -7  -5  -5    0.19    0.08
   7  -5   5    0.38    0.23
   7   5   7    0.69    0.15
   7   5   7    0.71    0.15
   7   5   7    0.83    0.14
   7   5   7    0.52    0.12
   7   5   7    0.63    0.14
   7  -5   7    0.72    0.15
   7  -5   7    0.87    0.15
   7  -5   7    0.66    0.13
   7  -5   7    0.66    0.14
   7   5   9    0.56    0.12
   7   5   9    0.62    0.15
   7   5   9    0.51    0.13
   7  -5   9    0.48    0.12
   7  -5   9    0.37    0.12
   7  -5   9    0.79    0.15
  -7   6   8    2.11    0.13
  -7   6   6    1.68    0.11
  -7   6   2    5.33    0.43
   7  -6  -2    4.53    0.34
  -7  -6   2    5.26    0.46
  -7   6   0    1.61    0.15
  -7   6   0    1.03    0.22
  -7  -6   0    1.93    0.30
   7  -6   0    1.65    0.24
  -7   6  -2    4.55    0.27
   7  -6   2    4.58    0.36
   7  -6   2    4.85    0.27
  -7  -6  -2    4.85    0.41
  -7   6  -4    0.73    0.08
   7  -6   4    0.63    0.22
   7  -6   4    0.95    0.13
  -7  -6  -4    0.70    0.10
   7   6   6    1.25    0.16
   7   6   6    1.15    0.15
   7   6   6    1.85    0.17
   7   6   6    1.08    0.16
  -7  -6  -6    1.34    0.14
   7  -6   6    1.64    0.17
   7  -6   6    1.07    0.14
   7  -6   6    1.52    0.18
   7  -6   6    1.63    0.18
   7   6   8    1.86    0.18
   7   6   8    1.77    0.18
   7   6   8    1.57    0.19
   7  -6   8    2.18    0.20
   7  -6   8    2.22    0.23
   7  -6   8    2.14    0.18
   7   6  10    0.01    0.10
   7   6  10    0.20    0.11
   7   6  10    0.05    0.14
   7  -6  10    0.22    0.13
   7  -6  10    0.16    0.10
  -7   7   7    1.61    0.12
  -7   7   3    3.33    0.42
   7  -7  -3    2.88    0.30
  -7  -7   3    3.40    0.42
  -7   7   1    6.90    0.48
   7  -7  -1    6.62    0.41
  -7  -7   1    6.57    0.50
   7  -7  -1    6.41    0.44
  -7   7  -1    6.79    0.36
  -7   7  -1    6.41    0.45
  -7  -7  -1    6.35    0.49
   7  -7   1    6.34    0.43
   7  -7   1    7.05    0.35
  -7   7  -3    3.00    0.20
   7  -7   3    3.20    0.34
   7  -7   3    3.31    0.22
   7   7   5    0.40    0.13
   7   7   5    0.58    0.13
   7  -7   5    0.56    0.12
  -7  -7  -5    0.58    0.10
   7  -7   5    0.58    0.24
   7  -7   5    0.43    0.12
   7  -7   5    0.52    0.12
   7   7   7    1.63    0.19
   7   7   7    1.34    0.18
   7   7   7    1.14    0.15
   7   7   7    1.39    0.16
   7  -7   7    1.71    0.17
   7  -7   7    1.85    0.22
   7  -7   7    1.67    0.17
   7  -7   7    1.41    0.18
   7   7   9    1.32    0.18
   7   7   9    1.35    0.15
   7   7   9    1.18    0.16
   7  -7   9    0.99    0.13
   7  -7   9    1.17    0.16
   7  -7   9    1.01    0.14
  -7   8   6    3.34    0.24
  -7   8   2    2.20    0.33
  -7  -8   2    1.93    0.32
   7  -8  -2    1.66    0.24
  -7   8   0    2.95    0.35
  -7   8   0    3.38    0.22
   7  -8   0    3.22    0.28
   7  -8   0    3.79    0.20
   7  -8   0    3.59    0.33
  -7  -8   0    3.52    0.42
  -7   8  -2    1.75    0.15
   7  -8   2    1.99    0.16
   7  -8   2    1.93    0.28
  -7  -8  -2    1.33    0.27
  -7   8  -4    1.30    0.10
   7  -8   4    1.35    0.26
  -7  -8  -4    1.29    0.16
   7  -8   4    1.50    0.18
   7   8   6    3.26    0.25
   7   8   6    3.03    0.24
   7   8   6    3.51    0.27
   7  -8   6    3.29    0.25
   7  -8   6    3.28    0.28
   7  -8   6    3.50    0.25
  -7  -8  -6    3.34    0.22
   7   8   8   13.02    0.59
   7   8   8   12.59    0.56
   7   8   8   13.00    0.54
   7  -8   8   12.24    0.55
   7  -8   8   12.50    0.53
   7  -8   8   12.58    0.57
   7   8  10    1.21    0.14
   7   8  10    1.63    0.15
   7   8  10    2.07    0.18
   7  -8  10    2.03    0.17
   7  -8  10    1.56    0.15
  -7   9   7    1.23    0.15
  -7   9   5    0.41    0.11
   7  -9  -3    0.36    0.17
  -7   9   1    1.61    0.28
  -7   9   1    1.98    0.16
   7  -9  -1    2.25    0.27
  -7  -9   1    1.75    0.31
   7  -9  -1    2.25    0.30
  -7   9  -1    2.12    0.16
  -7   9  -1    2.11    0.30
   7  -9   1    2.73    0.32
   7  -9   1    2.02    0.16
   7  -9   1    1.29    0.20
  -7  -9  -1    2.08    0.33
  -7   9  -3    0.34    0.07
   7  -9   3    0.48    0.21
   7  -9   3    0.42    0.10
   7   9   5    0.34    0.13
   7   9   5    0.43    0.13
   7  -9   5    0.52    0.12
   7  -9   5    0.71    0.13
   7  -9   5    0.53    0.13
  -7  -9  -5    0.38    0.10
   7  -9   5    0.35    0.11
   7   9   7    0.80    0.17
   7   9   7    1.00    0.17
   7   9   7    0.76    0.14
   7  -9   7    1.13    0.16
   7  -9   7    0.88    0.15
   7  -9   7    1.27    0.16
   7  -9   7    1.09    0.16
   7   9   9   -0.02    0.10
   7   9   9   -0.11    0.15
   7   9   9    0.09    0.13
   7  -9   9    0.10    0.10
   7  -9   9    0.14    0.13
   7  -9   9    0.03    0.11
  -7  10   8   10.65    0.47
  -7  10   6    7.78    0.38
   7 -10  -4    5.60    0.45
  -7  10   2   10.27    0.56
   7 -10  -2   10.99    0.63
  -7  10   0    1.35    0.26
  -7  10   0    2.16    0.17
   7 -10   0    1.97    0.26
   7 -10   0    2.27    0.27
  -7 -10   0    2.54    0.36
   7 -10   0    2.25    0.15
  -7  10  -2   10.91    0.53
   7 -10   2    9.73    0.61
   7 -10   2   10.67    0.63
  -7 -10  -2    9.87    0.67
   7 -10   2   10.51    0.54
   7  10   4    6.41    0.35
   7 -10   4    6.47    0.34
   7 -10   4    6.45    0.33
   7 -10   4    6.75    0.39
  -7 -10  -4    6.26    0.38
   7 -10   4    7.15    0.52
   7 -10   4    6.58    0.32
   7  10   6    7.85    0.43
   7  10   6    8.25    0.43
   7  10   6    8.17    0.40
   7 -10   6    7.94    0.37
   7 -10   6    8.65    0.49
  -7 -10  -6    8.51    0.45
   7 -10   6    7.87    0.40
   7 -10   6    8.67    0.40
   7 -10   6    8.36    0.27
   7  10   8   10.72    0.50
   7  10   8   10.71    0.52
   7  10   8   11.02    0.48
   7 -10   8   11.34    0.51
   7 -10   8   10.50    0.47
   7 -10   8   10.84    0.49
   7  10  10    2.77    0.21
   7  10  10    2.06    0.18
   7 -10  10    2.28    0.16
   7 -10  10    2.54    0.20
  -7  11   9    0.31    0.09
  -7  11   7    0.81    0.14
  -7  11   5    2.89    0.23
   7 -11  -3    0.39    0.20
  -7  11   1    2.47    0.19
   7 -11  -1    2.24    0.29
   7 -11  -1    2.08    0.27
  -7  11  -1    2.41    0.18
  -7  11  -1    2.68    0.36
   7 -11   1    2.45    0.18
   7 -11   1    2.31    0.28
   7 -11   1    2.36    0.31
  -7  11  -3    0.47    0.06
   7 -11   3    0.41    0.10
   7 -11   3    0.27    0.17
   7  11   5    2.81    0.26
   7  11   5    2.69    0.25
   7 -11   5    2.68    0.13
  -7 -11  -5    2.64    0.22
   7 -11   5    2.72    0.21
   7 -11   5    2.93    0.26
   7 -11   5    2.65    0.23
   7 -11   5    2.94    0.23
   7  11   7    0.67    0.17
   7  11   7    0.73    0.16
   7 -11   7    0.77    0.13
   7 -11   7    0.66    0.14
   7 -11   7    0.49    0.13
   7  11   9    0.62    0.16
   7  11   9    0.13    0.12
   7 -11   9    0.49    0.13
   7 -11   9    0.16    0.11
   7 -11   9    0.34    0.11
  -7  12   8    2.27    0.20
  -7  12   6    5.63    0.32
  -7  12   4    3.48    0.25
  -7  12   2    2.35    0.20
   7 -12  -2    2.22    0.31
  -7  12   0    1.05    0.13
   7 -12   0    1.03    0.22
   7 -12   0    0.66    0.21
   7 -12   0    0.99    0.12
  -7  12  -2    2.24    0.16
   7 -12   2    2.07    0.29
   7 -12   2    2.35    0.31
   7 -12   2    2.54    0.20
   7  12   4    4.10    0.28
   7  12   4    3.47    0.28
   7 -12   4    3.64    0.25
  -7 -12  -4    4.16    0.28
   7 -12   4    3.79    0.25
   7 -12   4    3.63    0.24
   7 -12   4    3.82    0.27
   7  12   6    5.43    0.36
   7  12   6    5.15    0.34
   7 -12   6    5.42    0.32
   7 -12   6    5.30    0.30
  -7 -12  -6    5.01    0.32
   7 -12   6    5.45    0.20
   7 -12   6    5.42    0.36
   7 -12   6    5.89    0.29
   7  12   8    2.89    0.24
   7  12   8    2.22    0.22
   7 -12   8    2.15    0.21
   7 -12   8    2.41    0.24
   7 -12   8    2.27    0.22
  -7  13   9    1.37    0.13
  -7  13   7    1.02    0.15
  -7  13   5    0.88    0.14
   7  13  -3    0.17    0.11
  -7  13   3    0.24    0.11
   7  13  -3    0.30    0.12
  -7  13   3    0.22    0.10
   7 -13  -3    0.10    0.18
  -7  13   1    2.50    0.20
   7 -13  -1    2.63    0.16
   7 -13  -1    2.71    0.33
   7 -13  -1    2.98    0.36
  -7  13  -1    2.62    0.19
   7 -13   1    2.83    0.21
   7 -13   1    2.72    0.32
   7 -13   1    2.94    0.32
   7  13   3    0.29    0.13
   7  13   3    0.34    0.14
   7 -13   3    0.24    0.11
   7 -13   3    0.27    0.12
   7 -13   3    0.32    0.10
   7 -13   3    0.22    0.11
   7 -13   3    0.23    0.19
   7 -13   3    0.43    0.20
   7  13   5    0.97    0.16
   7  13   5    0.98    0.18
   7  13   5    1.21    0.17
  -7 -13  -5    0.92    0.13
   7 -13   5    1.19    0.08
   7 -13   5    1.21    0.15
   7 -13   5    1.00    0.15
   7 -13   5    1.41    0.16
   7 -13   5    1.03    0.15
   7  13   7    1.33    0.19
   7  13   7    0.76    0.17
   7 -13   7    1.30    0.16
   7 -13   7    1.21    0.15
   7  13   9    1.21    0.18
   7  13   9    1.28    0.17
   7 -13   9    1.20    0.15
   7 -13   9    1.04    0.13
   7 -13   9    0.81    0.12
  -7  14   8   -0.01    0.10
  -7  14   6    6.53    0.35
  -7  14   4   22.72    1.08
  -7  14   4   20.44    0.86
   7  14  -2    0.96    0.16
  -7  14   2    0.88    0.12
  -7  14   2    0.78    0.13
   7  14  -2    0.84    0.14
   7 -14  -2    0.73    0.22
  -7  14   0    0.20    0.08
   7 -14   0    0.18    0.18
   7 -14   0    0.10    0.17
   7 -14   0    0.21    0.07
   7  14   2    0.92    0.16
   7  14   2    0.71    0.15
   7  14   2    0.73    0.14
   7 -14   2    0.96    0.14
   7 -14   2    0.92    0.22
   7 -14   2    1.02    0.13
   7 -14   2    0.92    0.13
   7 -14   2    0.76    0.23
   7  14   4   23.04    0.95
   7  14   4   22.27    0.88
   7  14   4   21.57    0.93
  -7 -14  -4   23.54    1.13
   7 -14   4   22.46    1.13
   7 -14   4   22.73    0.90
   7 -14   4   22.07    0.87
   7 -14   4   23.83    0.85
   7  14   6    6.07    0.38
   7  14   6    6.91    0.41
   7 -14   6    7.09    0.35
   7 -14   6    6.47    0.34
   7 -14   6    6.61    0.33
   7 -14   6    6.67    0.23
   7  14   8    0.09    0.15
   7  14   8   -0.14    0.15
   7 -14   8    0.09    0.12
   7 -14   8    0.08    0.11
   7 -14   8   -0.10    0.11
  -7  15   9    0.75    0.09
  -7  15   7    0.12    0.11
  -7  15   5    0.64    0.14
  -7  15   5    0.32    0.13
  -7  15   3    3.04    0.24
   7  15  -3    2.91    0.24
  -7  15   3    3.16    0.23
   7  15  -3    3.36    0.25
   7  15  -1    0.71    0.15
   7  15  -1    0.49    0.13
  -7  15   1    0.91    0.13
   7  15  -1    0.52    0.15
  -7  15   1    0.63    0.10
   7 -15  -1    0.59    0.08
   7 -15  -1    0.88    0.14
   7 -15  -1    0.68    0.22
   7  15   1    0.82    0.15
  -7  15  -1    0.66    0.12
  -7  15  -1    0.91    0.12
   7  15   1    0.73    0.15
   7  15   1    0.74    0.17
   7 -15   1    0.47    0.21
   7 -15   1    0.83    0.11
   7 -15   1    0.67    0.12
   7 -15   1    0.57    0.21
   7 -15   1    0.81    0.14
   7  15   3    3.28    0.30
   7  15   3    3.08    0.27
   7 -15   3    3.23    0.25
   7 -15   3    2.99    0.24
   7 -15   3    3.38    0.24
   7 -15   3    3.83    0.27
   7  15   5    0.63    0.15
   7  15   5    0.89    0.18
   7  15   5    0.75    0.17
  -7 -15  -5    0.56    0.12
   7 -15   5    0.88    0.14
   7 -15   5    0.76    0.14
   7 -15   5    0.66    0.13
   7 -15   5    0.77    0.15
   7  15   7   -0.02    0.14
   7  15   7    0.10    0.16
   7 -15   7    0.11    0.11
   7 -15   7    0.08    0.10
   7  15   9    0.73    0.14
   7  15   9    0.86    0.15
   7 -15   9    0.81    0.10
   7 -15   9    0.77    0.10
   7 -15   9    0.95    0.12
  -7  16   8    1.01    0.12
  -7  16   6    0.81    0.14
  -7  16   4    0.61    0.14
  -7  16   4    0.31    0.12
   7  16  -2    0.81    0.14
   7  16  -2    0.86    0.16
  -7  16   2    1.08    0.14
  -7  16   2    0.92    0.12
   7  16  -2    1.16    0.17
   7  16   0    0.29    0.14
  -7  16   0    0.30    0.08
  -7  16   0    0.12    0.11
   7  16   0    0.17    0.14
   7  16   0    0.39    0.14
   7 -16   0    0.18    0.08
   7 -16   0    0.15    0.12
   7 -16   0    0.05    0.09
   7  16   2    1.02    0.17
   7  16   2    1.10    0.18
   7  16   2    0.99    0.15
   7 -16   2    0.95    0.15
   7 -16   2    1.29    0.16
   7 -16   2    0.96    0.13
   7  16   4    0.48    0.15
   7  16   4    0.34    0.15
   7  16   4    0.15    0.15
  -7 -16  -4    0.36    0.12
   7 -16   4    0.17    0.12
   7 -16   4    0.31    0.11
   7 -16   4    0.22    0.12
   7 -16   4    0.27    0.12
   7  16   6    0.69    0.17
   7  16   6    0.77    0.18
   7 -16   6    0.63    0.13
   7 -16   6    0.47    0.12
   7 -16   6    0.64    0.13
   7  16   8    1.07    0.17
   7  16   8    1.06    0.18
   7 -16   8    1.02    0.12
   7 -16   8    1.05    0.14
   7 -16   8    1.14    0.13
  -7  17   7    0.08    0.11
  -7  17   5    1.60    0.17
   7  17  -3    1.72    0.20
  -7  17   3    1.67    0.17
  -7  17   3    1.60    0.21
   7  17  -3    1.76    0.18
   7  17  -1    3.37    0.26
   7  17  -1    3.29    0.30
  -7  17   1    3.78    0.24
  -7  17   1    3.61    0.24
   7  17  -1    3.43    0.27
   7 -17  -1    3.23    0.21
   7 -17  -1    3.05    0.26
   7  17   1    3.71    0.29
   7  17   1    3.67    0.27
   7  17   1    3.58    0.31
   7 -17   1    3.39    0.23
   7 -17   1    3.96    0.27
   7 -17   1    3.88    0.26
   7  17   3    1.81    0.21
   7  17   3    1.90    0.22
   7  17   3    1.66    0.19
   7 -17   3    1.87    0.18
   7 -17   3    1.62    0.18
   7 -17   3    1.52    0.20
   7 -17   3    1.56    0.16
   7  17   5    1.68    0.21
   7  17   5    1.22    0.19
   7 -17   5    1.44    0.17
   7 -17   5    1.72    0.17
   7 -17   5    1.60    0.16
   7  17   7   -0.03    0.14
   7  17   7   -0.01    0.15
   7 -17   7    0.04    0.10
   7 -17   7    0.12    0.11
  -7  18   8    0.11    0.08
  -7  18   6    1.27    0.15
  -7  18   4    2.78    0.30
  -7  18   4    2.28    0.21
   7  18  -2   10.56    0.53
  -7  18   2   10.48    0.48
   7  18  -2   11.18    0.49
  -7  18   2   10.93    0.58
   7  18   0    0.62    0.16
   7  18   0    0.54    0.14
   7  18   0    0.88    0.17
  -7  18   0    0.83    0.15
   7 -18   0    0.55    0.12
   7 -18   0    0.63    0.10
   7 -18   0    0.84    0.15
   7  18   2   10.21    0.53
   7  18   2   10.60    0.46
   7  18   2   11.10    0.50
   7 -18   2   10.50    0.57
   7 -18   2   10.25    0.49
   7 -18   2   10.73    0.45
   7  18   4    1.73    0.19
   7  18   4    1.59    0.20
   7  18   4    1.60    0.21
   7 -18   4    1.99    0.17
  -7 -18  -4    1.61    0.21
   7 -18   4    1.52    0.18
   7 -18   4    1.59    0.17
   7 -18   4    1.70    0.20
   7  18   6    1.22    0.19
   7  18   6    0.98    0.18
   7 -18   6    0.91    0.14
   7 -18   6    1.15    0.14
   7 -18   6    1.07    0.14
   7  18   8    0.06    0.10
   7  18   8    0.14    0.13
   7 -18   8    0.12    0.07
   7 -18   8    0.18    0.09
   7 -18   8    0.03    0.10
  -7  19   7    0.50    0.11
  -7  19   5    0.36    0.12
  -7  19   3    0.94    0.14
   7  19  -3    1.19    0.18
   7  19  -1    6.39    0.40
   7  19  -1    6.66    0.37
  -7  19   1    6.91    0.35
   7 -19  -1    7.36    0.37
   7  19   1    6.84    0.37
   7  19   1    6.66    0.41
   7  19   1    6.42    0.34
   7 -19   1    6.27    0.36
   7 -19   1    6.48    0.32
   7 -19   1    6.78    0.38
   7  19   3    1.10    0.17
   7  19   3    0.87    0.17
   7  19   3    1.16    0.20
   7 -19   3    1.20    0.14
   7 -19   3    0.65    0.14
   7 -19   3    0.88    0.15
   7 -19   3    0.98    0.13
   7  19   5    0.39    0.16
   7  19   5    0.50    0.16
   7 -19   5    0.42    0.11
   7 -19   5    0.24    0.12
   7 -19   5    0.24    0.12
   7  19   7    0.62    0.16
   7  19   7    0.53    0.13
   7 -19   7    0.41    0.10
   7 -19   7    0.50    0.10
   7 -19   7    0.52    0.10
  -7  20   6    0.48    0.13
  -7  20   4    0.01    0.11
  -7  20   2    2.90    0.24
   7  20  -2    3.49    0.30
   7  20  -2    2.88    0.27
   7  20   0    0.05    0.13
   7  20   0    0.17    0.15
   7 -20   0    0.38    0.13
   7 -20   0    0.26    0.11
   7  20   2    2.97    0.28
   7  20   2    3.43    0.33
   7  20   2    2.62    0.27
   7 -20   2    2.73    0.26
   7 -20   2    3.01    0.23
   7 -20   2    2.81    0.23
   7  20   4    0.05    0.14
   7  20   4    0.29    0.13
   7  20   4    0.24    0.16
   7 -20   4    0.11    0.11
   7 -20   4    0.19    0.13
   7 -20   4    0.22    0.12
   7  20   6    0.42    0.17
   7  20   6    0.51    0.15
   7 -20   6    0.62    0.12
   7 -20   6    0.55    0.12
   7 -20   6    0.54    0.11
  -7  21   7    0.85    0.11
  -7  21   5    0.24    0.12
   7  21  -3    0.06    0.14
  -7  21   3    0.01    0.11
   7  21  -1    5.49    0.34
   7  21  -1    5.63    0.37
   7 -21  -1    5.56    0.31
  -7 -21   1    5.14    0.35
   7  21   1    5.46    0.39
   7  21   1    5.64    0.35
   7  21   1    6.15    0.35
   7 -21   1    5.58    0.32
   7 -21   1    5.37    0.29
   7  21   3   -0.14    0.13
   7  21   3    0.08    0.14
   7  21   3    0.00    0.15
   7 -21   3    0.01    0.12
   7 -21   3   -0.12    0.11
   7  21   5    0.10    0.13
   7  21   5    0.19    0.16
   7 -21   5    0.11    0.11
   7 -21   5    0.35    0.11
   7 -21   5    0.29    0.11
   7  21   7    0.82    0.14
   7  21   7    0.59    0.11
   7 -21   7    0.61    0.08
   7 -21   7    0.67    0.09
  -7  22   6   -0.05    0.10
  -7  22   4    0.37    0.12
   7  22  -2    0.93    0.17
  -7 -22   2    0.55    0.13
   7  22   0    0.20    0.16
   7  22   0    0.07    0.13
   7 -22   0    0.19    0.11
   7 -22   0    0.09    0.12
   7  22   2    0.96    0.18
   7  22   2    0.61    0.15
   7  22   2    0.81    0.18
  -7 -22  -2    1.20    0.12
   7 -22   2    0.87    0.15
   7 -22   2    0.89    0.14
   7  22   4    0.36    0.14
   7  22   4    0.23    0.15
   7 -22   4    0.39    0.11
   7 -22   4    0.44    0.12
   7 -22   4    0.44    0.12
   7  22   6    0.19    0.12
   7  22   6    0.13    0.15
   7 -22   6    0.07    0.10
   7 -22   6    0.05    0.08
   7 -22   6    0.18    0.09
  -7  23   5    1.46    0.14
  -7  23   3    2.13    0.22
   7  23  -3    2.65    0.22
  -7 -23   3    2.25    0.17
   7  23  -1    1.98    0.21
   7  23  -1    1.29    0.17
   7 -23  -1    1.70    0.17
  -7 -23   1    2.51    0.20
   7  23   1    1.33    0.20
   7  23   1    1.43    0.18
   7  23   1    1.82    0.20
   7 -23   1    1.80    0.17
  -7 -23  -1    2.17    0.19
   7 -23   1    1.71    0.15
   7  23   3    2.56    0.22
   7  23   3    2.33    0.24
   7  23   3    2.46    0.23
   7 -23   3    2.59    0.23
   7 -23   3    2.56    0.22
   7  23   5    1.90    0.19
   7  23   5    1.12    0.15
   7 -23   5    1.32    0.14
   7 -23   5    1.35    0.12
   7 -23   5    1.52    0.15
  -7  24   4    6.70    0.33
  -7 -24   4    6.64    0.27
   7  24  -2    0.51    0.15
  -7 -24   2    0.39    0.09
   7  24   0   -0.05    0.15
   7  24   0   -0.07    0.12
   7  24   0    0.09    0.13
   7 -24   0    0.11    0.11
   7  24   2    0.27    0.12
   7  24   2    0.24    0.15
   7  24   2    0.35    0.14
   7 -24   2    0.31    0.12
   7 -24   2    0.36    0.12
  -7 -24  -2    0.21    0.07
   7  24   4    7.49    0.38
   7  24   4    6.59    0.35
   7 -24   4    7.07    0.33
   7 -24   4    7.50    0.32
  -7 -25   3    1.42    0.11
   7  25  -1    0.36    0.15
   7 -25  -1    0.38    0.11
  -7 -25   1    0.32    0.08
   7  25   1    0.18    0.12
   7  25   1    0.18    0.13
   7  25   1    0.34    0.16
   7 -25   1    0.24    0.12
   7 -25   1    0.26    0.10
  -7 -25  -1    0.26    0.07
   7  25   3    1.57    0.16
   7  25   3    1.43    0.14
   7  25   3    1.59    0.18
   7 -25   3    1.15    0.13
   7 -25   3    1.59    0.15
   7  25   5    0.32    0.10
   7  25   5    0.32    0.11
   7 -25   5    0.34    0.07
  -7 -25  -5    0.37    0.09
   7 -25   5    0.41    0.08
  -7 -26   2    0.24    0.06
   7  26   0    0.23    0.14
   7  26   0    0.18    0.13
   7 -26   0    0.19    0.11
  -7 -26   0    0.33    0.07
   7  26   2    0.23    0.14
   7  26   2    0.36    0.12
   7 -26   2    0.35    0.10
   7 -26   2    0.31    0.10
  -7 -26  -2    0.25    0.09
   7  26   4    0.60    0.11
   7  26   4    0.57    0.12
   7 -26   4    0.56    0.08
   7 -26   4    0.63    0.09
  -7 -26  -4    0.62    0.09
   7  27  -1    0.21    0.13
   7 -27  -1    0.33    0.10
   7  27   1    0.22    0.14
   7  27   1    0.40    0.12
   7 -27   1    0.34    0.10
   7 -27   1    0.31    0.09
   7  27   3    0.08    0.09
   7  27   3    0.30    0.10
  -7 -27  -3    0.21    0.08
   7 -27   3    0.09    0.07
   7 -27   3    0.08    0.08
   7  28   0    0.53    0.12
   7 -28   0    0.52    0.09
  -8   0   2   14.31    0.80
  -8   0   0   24.91    1.18
   8   0   0   25.38    1.20
  -8   0  -2   14.22    0.73
   8   0   2   14.85    0.77
  -8   0  -4    7.46    0.40
   8   0   4    7.06    0.38
   8   0   6    2.00    0.19
   8   0   6    1.70    0.18
   8   0   6    2.35    0.23
   8   0   6    1.89    0.21
   8   0   8    1.88    0.18
   8   0   8    1.75    0.18
   8   0   8    1.71    0.19
   8   0  10    0.24    0.09
   8   0  10    0.29    0.13
  -8   1   1    0.66    0.20
  -8  -1   1    0.54    0.20
  -8   1  -1    0.56    0.19
   8   1   1    0.71    0.18
   8  -1   1    0.73    0.20
  -8  -1  -1    0.70    0.22
  -8   1  -3    3.62    0.24
   8  -1   3    4.12    0.22
   8  -1   3    3.99    0.36
  -8  -1  -3    3.82    0.25
   8   1   5    0.57    0.13
   8   1   5    0.46    0.09
  -8   1  -5    0.54    0.09
   8   1   5    0.34    0.12
   8   1   5    0.61    0.13
  -8  -1  -5    0.43    0.08
   8  -1   5    0.43    0.13
   8  -1   5    0.42    0.13
   8  -1   5    0.34    0.10
   8  -1   5    0.65    0.13
   8   1   7    3.86    0.30
   8   1   7    3.29    0.27
   8   1   7    3.84    0.27
   8   1   7    3.80    0.26
   8  -1   7    3.55    0.26
   8  -1   7    3.51    0.27
   8  -1   7    3.68    0.29
   8  -1   7    3.78    0.28
   8   1   9    0.30    0.11
   8   1   9    0.29    0.14
   8  -1   9    0.42    0.12
   8  -1   9    0.36    0.11
   8  -1   9    0.52    0.14
  -8   2   2    0.70    0.23
  -8  -2   2    1.01    0.27
  -8   2   0    0.24    0.17
   8   2   0    0.41    0.16
   8  -2   0    0.32    0.18
  -8  -2   0    0.57    0.22
  -8   2  -2    0.49    0.09
   8  -2   2    0.96    0.23
  -8  -2  -2    0.66    0.22
   8   2   4   10.32    0.50
  -8   2  -4   10.16    0.52
  -8  -2  -4    9.38    0.52
   8  -2   4   10.18    0.52
   8  -2   4   10.43    0.65
   8   2   6    4.08    0.28
   8   2   6    4.45    0.30
   8   2   6    4.36    0.28
   8   2   6    4.49    0.28
   8  -2   6    4.54    0.28
   8  -2   6    4.12    0.28
   8  -2   6    4.50    0.30
   8  -2   6    4.37    0.30
  -8  -2  -6    4.12    0.25
   8   2   8    3.29    0.27
   8   2   8    2.92    0.24
   8   2   8    2.80    0.24
   8  -2   8    3.30    0.25
   8  -2   8    2.98    0.25
   8  -2   8    3.31    0.28
   8   2  10    1.27    0.15
   8   2  10    1.26    0.12
   8  -2  10    1.28    0.15
   8  -2  10    1.18    0.12
  -8   3   1    2.90    0.38
  -8  -3   1    3.35    0.40
   8  -3  -1    2.75    0.29
  -8   3  -1    2.94    0.35
  -8  -3  -1    2.72    0.34
   8  -3   1    2.65    0.30
  -8   3  -3    5.42    0.31
  -8  -3  -3    5.77    0.33
   8  -3   3    5.28    0.30
   8  -3   3    5.55    0.44
  -8   3  -5    2.77    0.19
   8   3   5    2.85    0.22
   8   3   5    2.49    0.24
   8   3   5    2.89    0.19
   8   3   5    2.86    0.24
   8  -3   5    3.04    0.23
  -8  -3  -5    2.87    0.20
   8  -3   5    2.92    0.21
   8  -3   5    2.93    0.24
   8  -3   5    2.80    0.40
   8  -3   5    2.96    0.23
   8  -3   5    3.04    0.23
   8   3   7    1.07    0.16
   8   3   7    1.11    0.15
   8   3   7    0.84    0.11
   8   3   7    0.77    0.16
   8  -3   7    0.78    0.14
   8  -3   7    0.75    0.14
   8  -3   7    1.17    0.17
   8  -3   7    0.68    0.14
   8   3   9    0.08    0.14
   8   3   9    0.06    0.10
   8  -3   9    0.07    0.10
   8  -3   9    0.07    0.11
   8  -3   9    0.01    0.13
  -8   4   8    0.05    0.06
  -8   4   2    2.95    0.37
  -8  -4   2    2.39    0.36
  -8   4   0   10.04    0.62
  -8  -4   0    9.95    0.65
   8  -4   0   10.42    0.60
  -8   4  -2    2.73    0.20
  -8  -4  -2    3.62    0.40
   8  -4   2    2.85    0.17
   8  -4   2    2.71    0.31
  -8   4  -4    0.88    0.11
  -8  -4  -4    1.24    0.15
   8  -4   4    0.89    0.12
   8  -4   4    1.09    0.26
   8   4   6    0.27    0.12
   8   4   6    0.16    0.13
   8   4   6    0.19    0.12
   8   4   6    0.20    0.09
  -8  -4  -6    0.26    0.08
   8  -4   6    0.28    0.13
   8  -4   6    0.28    0.12
   8  -4   6    0.11    0.12
   8  -4   6    0.14    0.11
   8   4   8    0.14    0.12
   8   4   8    0.05    0.13
   8   4   8    0.02    0.12
   8  -4   8    0.09    0.11
   8  -4   8    0.05    0.13
   8  -4   8    0.06    0.12
   8   4  10    0.42    0.09
   8   4  10    0.25    0.12
   8  -4  10    0.45    0.12
   8  -4  10    0.42    0.09
  -8   5   7    0.93    0.09
  -8   5   1    2.63    0.35
   8  -5  -1    3.30    0.33
  -8  -5   1    2.93    0.38
  -8   5  -1    2.98    0.36
  -8   5  -1    2.80    0.20
   8  -5   1    2.77    0.29
  -8  -5  -1    2.53    0.35
  -8   5  -3    1.13    0.14
   8  -5   3    1.02    0.11
  -8  -5  -3    1.15    0.13
   8  -5   3    1.03    0.25
   8   5   5    0.40    0.13
   8   5   5    0.31    0.13
  -8  -5  -5    0.25    0.08
   8  -5   5    0.26    0.11
   8  -5   5    0.29    0.12
   8  -5   5    0.13    0.10
   8  -5   5    0.27    0.13
   8  -5   5    0.35    0.13
   8   5   7    1.15    0.16
   8   5   7    1.08    0.14
   8   5   7    1.17    0.18
   8  -5   7    0.75    0.15
   8  -5   7    0.96    0.15
   8  -5   7    0.96    0.16
   8  -5   7    0.95    0.15
   8   5   9    0.30    0.11
   8   5   9    0.43    0.16
   8  -5   9    0.25    0.14
   8  -5   9    0.40    0.12
   8  -5   9    0.21    0.13
  -8  -6   0   52.01    2.22
  -8   6  -2    8.24    0.43
   8  -6   2    7.94    0.53
  -8  -6  -2    7.37    0.55
   8  -6   2    8.28    0.42
  -8   6  -4    0.27    0.07
   8   6   4    0.14    0.12
   8  -6   4    0.20    0.09
  -8  -6  -4    0.20    0.09
   8  -6   4    0.32    0.21
   8   6   6    0.38    0.14
   8   6   6    0.69    0.14
   8  -6   6    0.66    0.13
   8  -6   6    0.54    0.14
  -8  -6  -6    0.57    0.09
   8  -6   6    0.64    0.14
   8  -6   6    0.64    0.15
   8   6   8    1.16    0.15
   8   6   8    0.90    0.17
   8  -6   8    0.79    0.15
   8  -6   8    1.09    0.15
   8  -6   8    0.90    0.14
   8   6  10    0.42    0.12
   8   6  10    0.38    0.08
   8  -6  10    0.62    0.12
   8  -6  10    0.33    0.08
  -8   7   5    1.03    0.13
   8  -7  -1    3.49    0.33
  -8   7  -1    3.81    0.39
  -8   7  -1    3.68    0.24
   8  -7   1    3.95    0.35
   8  -7   1    4.02    0.21
  -8  -7  -1    3.38    0.42
  -8   7  -3    8.10    0.42
   8  -7   3    7.89    0.55
   8  -7   3    8.09    0.43
   8   7   5    1.13    0.17
   8   7   5    1.10    0.16
   8  -7   5    1.27    0.16
  -8  -7  -5    1.34    0.16
   8  -7   5    1.47    0.15
   8  -7   5    1.37    0.16
   8  -7   5    0.97    0.14
   8   7   7    0.33    0.15
   8   7   7    0.56    0.14
   8   7   7    0.35    0.12
   8  -7   7    0.35    0.14
   8  -7   7    0.34    0.12
   8  -7   7    0.24    0.14
   8   7   9    0.97    0.13
   8   7   9    1.60    0.19
   8  -7   9    1.22    0.14
   8  -7   9    1.27    0.16
   8  -7   9    1.43    0.15
  -8   8   6    0.09    0.10
  -8   8   4    0.13    0.10
  -8   8   0   21.86    1.05
   8  -8   0   20.71    1.08
  -8   8  -2    0.82    0.10
   8  -8   2    0.82    0.22
   8  -8   2    0.74    0.10
   8   8   4    0.05    0.12
   8   8   4    0.12    0.12
  -8   8  -4    0.05    0.05
   8  -8   4    0.10    0.09
  -8  -8  -4    0.09    0.09
   8  -8   4    0.23    0.12
   8  -8   4    0.07    0.10
   8  -8   4    0.06    0.10
   8   8   6    0.25    0.13
   8   8   6    0.23    0.13
  -8  -8  -6    0.26    0.08
   8  -8   6    0.24    0.14
   8  -8   6    0.05    0.12
   8  -8   6    0.02    0.12
   8  -8   6    0.19    0.11
   8   8   8    0.00    0.11
   8   8   8    0.01    0.14
   8  -8   8    0.09    0.11
   8  -8   8    0.03    0.11
   8  -8   8    0.00    0.13
  -8   9   7    0.91    0.13
  -8   9   5    0.62    0.12
   8  -9  -3    3.40    0.36
  -8   9   1    1.69    0.17
   8  -9  -1    1.67    0.29
  -8   9  -1    1.81    0.16
   8  -9   1    1.84    0.28
   8  -9   1    1.85    0.14
  -8   9  -3    3.86    0.23
   8  -9   3    3.49    0.37
   8  -9   3    3.61    0.25
   8   9   5    1.03    0.15
   8   9   5    0.63    0.15
   8  -9   5    0.63    0.14
   8  -9   5    0.55    0.12
  -8  -9  -5    0.70    0.12
   8  -9   5    0.84    0.14
   8  -9   5    0.71    0.13
   8   9   7    1.16    0.16
   8   9   7    0.64    0.16
   8  -9   7    1.11    0.16
   8  -9   7    1.02    0.16
   8  -9   7    1.08    0.15
   8   9   9    0.05    0.14
   8  -9   9    0.16    0.12
   8  -9   9    0.06    0.10
   8  -9   9    0.01    0.10
  -8  10   8    0.44    0.10
  -8  10   6    2.77    0.23
  -8  10   4    1.83    0.17
   8 -10  -2   24.72    1.23
  -8  10   0   31.88    1.61
   8 -10   0   35.94    1.62
  -8  10  -2   25.88    1.25
   8 -10   2   26.05    1.30
   8 -10   2   25.81    1.25
   8  10   4    2.47    0.20
   8  10   4    1.82    0.20
   8 -10   4    2.51    0.20
   8 -10   4    2.20    0.21
   8 -10   4    2.53    0.21
   8 -10   4    2.25    0.21
  -8 -10  -4    2.17    0.21
   8  10   6    2.51    0.24
   8  10   6    3.06    0.29
   8 -10   6    2.67    0.24
   8 -10   6    2.65    0.23
   8 -10   6    2.63    0.25
   8 -10   6    2.98    0.25
  -8 -10  -6    2.55    0.20
   8 -10   6    2.82    0.21
   8  10   8    0.29    0.15
   8  10   8    0.41    0.14
   8 -10   8    0.42    0.12
   8 -10   8    0.26    0.11
   8 -10   8    0.48    0.14
  -8  11   9    1.28    0.13
  -8  11   7    0.22    0.11
  -8  11   5   19.85    0.80
   8  11  -3    1.47    0.16
  -8  11   3    1.84    0.18
   8 -11  -3    1.22    0.27
  -8  11   1    0.26    0.09
   8 -11  -1    0.38    0.20
   8 -11  -1    0.55    0.22
  -8  11  -1    0.34    0.08
   8 -11   1    0.26    0.07
   8 -11   1    0.35    0.18
   8  11   3    1.75    0.19
   8  11   3    1.94    0.18
  -8  11  -3    1.63    0.14
   8  11   3    1.83    0.17
   8 -11   3    1.92    0.18
   8 -11   3    2.23    0.19
   8 -11   3    1.95    0.17
   8 -11   3    1.54    0.16
   8  11   5   18.60    0.81
   8  11   5   19.80    0.77
   8 -11   5   18.46    0.78
   8 -11   5   19.58    0.96
   8 -11   5   19.45    0.73
  -8 -11  -5   18.59    0.95
   8 -11   5   18.97    0.75
   8  11   7    0.01    0.14
   8 -11   7    0.08    0.12
   8 -11   7    0.13    0.11
   8 -11   7    0.20    0.13
   8  11   9    1.46    0.19
   8  11   9    1.50    0.18
   8 -11   9    1.59    0.16
   8 -11   9    1.24    0.13
   8 -11   9    1.15    0.13
  -8  12   8    0.44    0.10
  -8  12   6    2.38    0.23
  -8  12   4    1.25    0.15
  -8  12   2    0.22    0.10
   8  12  -2    0.33    0.11
   8  12  -2    0.36    0.13
  -8  12   2    0.40    0.11
   8 -12  -2    0.30    0.19
  -8  12   0    4.46    0.28
   8 -12   0    4.78    0.42
  -8  12  -2    0.26    0.08
   8  12   2    0.16    0.12
   8  12   2    0.14    0.14
   8  12   2    0.20    0.12
  -8  12  -2    0.31    0.12
   8 -12   2    0.35    0.09
   8 -12   2    0.17    0.17
   8 -12   2    0.34    0.12
   8 -12   2    0.17    0.11
   8  12   4    1.33    0.17
   8  12   4    1.79    0.20
   8 -12   4    1.24    0.16
  -8 -12  -4    1.54    0.17
   8 -12   4    1.58    0.19
   8 -12   4    1.37    0.16
   8 -12   4    1.52    0.17
   8  12   6    2.60    0.21
   8  12   6    2.49    0.24
   8 -12   6    2.48    0.25
   8 -12   6    2.61    0.21
   8 -12   6    2.34    0.23
   8  12   8    0.52    0.16
   8  12   8    0.52    0.15
   8 -12   8    0.54    0.13
   8 -12   8    0.57    0.13
   8 -12   8    0.24    0.12
  -8  13   9    0.36    0.07
  -8  13   7    1.66    0.15
  -8  13   5    6.19    0.34
  -8  13   3    6.00    0.31
   8  13  -3    5.84    0.31
  -8  13   3    5.74    0.36
  -8  13   1    0.18    0.08
  -8  13   1    0.26    0.11
   8  13  -1    0.14    0.13
   8  13  -1    0.07    0.11
   8 -13  -1    0.10    0.18
   8  13   1    0.23    0.12
  -8  13  -1    0.18    0.11
  -8  13  -1    0.18    0.08
   8  13   1    0.03    0.13
   8  13   1    0.45    0.15
   8 -13   1    0.15    0.10
   8 -13   1    0.27    0.21
   8 -13   1    0.25    0.12
   8 -13   1    0.21    0.08
   8  13   3    5.80    0.32
   8  13   3    5.84    0.38
   8  13   3    6.59    0.35
   8 -13   3    6.44    0.33
   8 -13   3    6.81    0.37
   8 -13   3    6.01    0.34
   8 -13   3    5.95    0.32
   8  13   5    6.51    0.36
   8  13   5    6.62    0.40
   8 -13   5    6.11    0.35
   8 -13   5    6.33    0.33
  -8 -13  -5    6.24    0.38
   8 -13   5    6.18    0.33
   8 -13   5    6.88    0.39
   8  13   7    1.96    0.21
   8  13   7    2.63    0.23
   8 -13   7    1.99    0.18
   8 -13   7    2.36    0.24
   8 -13   7    2.14    0.21
   8  13   9    0.46    0.13
   8 -13   9    0.53    0.10
   8 -13   9    0.50    0.11
   8 -13   9    0.39    0.09
  -8  14   8    0.31    0.09
  -8  14   6    0.53    0.13
  -8  14   4    3.28    0.24
  -8  14   4    2.71    0.24
  -8  14   2    0.28    0.10
   8  14  -2    0.12    0.11
  -8  14   2    0.37    0.11
   8  14  -2    0.55    0.15
   8  14   0    2.57    0.22
   8  14   0    2.71    0.24
   8  14   0    2.41    0.23
  -8  14   0    2.32    0.21
  -8  14   0    2.48    0.20
   8 -14   0    2.70    0.23
   8 -14   0    2.30    0.19
   8  14   2    0.16    0.15
   8  14   2    0.48    0.14
   8  14   2    0.13    0.13
   8 -14   2    0.36    0.13
   8 -14   2    0.30    0.09
   8 -14   2    0.25    0.12
   8  14   4    3.05    0.28
   8  14   4    3.11    0.30
   8 -14   4    3.58    0.27
   8 -14   4    3.12    0.25
  -8 -14  -4    2.98    0.25
   8 -14   4    3.27    0.26
   8 -14   4    3.51    0.25
   8  14   6    0.40    0.16
   8  14   6    0.31    0.14
   8 -14   6    0.31    0.12
   8 -14   6    0.35    0.13
   8 -14   6    0.24    0.11
   8  14   8    0.31    0.14
   8  14   8    0.40    0.16
   8 -14   8    0.34    0.10
   8 -14   8    0.23    0.12
   8 -14   8    0.35    0.11
  -8  15   7    0.35    0.11
  -8  15   5    5.21    0.31
  -8  15   3    2.33    0.22
   8  15  -3    2.51    0.24
   8  15  -3    2.67    0.24
  -8  15   3    2.34    0.22
  -8  15   1    0.01    0.08
   8  15  -1    0.12    0.14
   8  15  -1   -0.06    0.11
  -8  15   1    0.02    0.10
   8  15  -1   -0.05    0.13
   8  15   1   -0.12    0.12
   8  15   1    0.12    0.15
  -8  15  -1   -0.07    0.11
   8  15   1   -0.05    0.13
  -8  15  -1    0.04    0.07
   8 -15   1   -0.08    0.11
   8 -15   1   -0.11    0.07
   8 -15   1   -0.04    0.10
   8  15   3    2.07    0.21
   8  15   3    2.15    0.21
   8  15   3    2.22    0.21
   8 -15   3    2.50    0.22
   8 -15   3    2.59    0.25
   8 -15   3    2.29    0.19
   8 -15   3    2.51    0.21
   8  15   5    4.33    0.35
   8  15   5    4.22    0.30
   8 -15   5    4.12    0.27
   8 -15   5    4.49    0.29
   8 -15   5    3.88    0.27
   8  15   7    0.33    0.15
   8  15   7    0.31    0.16
   8 -15   7    0.26    0.12
   8 -15   7    0.31    0.11
   8 -15   7    0.48    0.13
  -8  16   8   -0.04    0.07
  -8  16   6    0.18    0.11
  -8  16   4    0.20    0.11
  -8  16   4    0.17    0.12
   8  16  -2    0.69    0.14
  -8  16   2    0.49    0.12
  -8  16   2    0.74    0.12
   8  16  -2    0.89    0.16
  -8  16   0    0.66    0.11
   8  16   0    0.51    0.15
   8  16   0    0.49    0.16
   8  16   0    0.32    0.14
  -8  16   0    0.72    0.14
   8 -16   0    0.42    0.13
   8 -16   0    0.39    0.11
   8  16   2    0.60    0.17
   8  16   2    1.07    0.16
   8  16   2    0.59    0.16
   8 -16   2    0.60    0.13
   8 -16   2    0.80    0.12
   8 -16   2    0.87    0.15
   8  16   4    0.19    0.16
   8  16   4    0.36    0.15
   8 -16   4    0.22    0.13
   8 -16   4    0.22    0.10
   8 -16   4    0.33    0.12
   8 -16   4    0.23    0.13
  -8 -16  -4    0.24    0.10
   8  16   6    0.00    0.14
   8  16   6    0.05    0.15
   8 -16   6    0.17    0.12
   8 -16   6   -0.03    0.10
   8 -16   6   -0.02    0.10
   8  16   8    0.22    0.13
   8  16   8    0.08    0.10
   8 -16   8   -0.05    0.08
   8 -16   8    0.16    0.08
   8 -16   8    0.05    0.10
  -8  17   7    0.04    0.09
  -8  17   5    0.69    0.14
  -8  17   3    5.86    0.33
  -8  17   3    5.65    0.36
   8  17  -3    5.66    0.33
   8  17  -1    0.28    0.15
   8  17  -1    0.50    0.14
  -8  17   1    0.48    0.13
   8  17  -1    0.50    0.15
  -8  17   1    0.67    0.12
   8  17   1    0.50    0.16
   8  17   1    0.44    0.14
   8  17   1    0.52    0.15
   8 -17   1    0.74    0.15
   8 -17   1    0.56    0.10
   8 -17   1    0.58    0.12
   8  17   3    5.45    0.31
   8  17   3    5.73    0.39
   8  17   3    5.61    0.35
   8 -17   3    5.42    0.33
   8 -17   3    5.91    0.35
   8 -17   3    5.68    0.32
   8  17   5    0.51    0.16
   8  17   5    0.81    0.15
   8 -17   5    0.61    0.13
   8 -17   5    0.48    0.13
   8 -17   5    0.63    0.14
   8  17   7    0.16    0.15
   8  17   7    0.08    0.12
   8 -17   7    0.02    0.10
   8 -17   7   -0.02    0.09
   8 -17   7    0.11    0.10
  -8  18   6    0.17    0.11
  -8  18   4    2.74    0.24
  -8  18   2    1.30    0.16
   8  18  -2    0.81    0.15
   8  18  -2    1.05    0.17
   8  18   0   14.19    0.60
   8  18   0   13.92    0.57
  -8  18   0   13.78    0.59
   8  18   0   13.49    0.63
   8 -18   0   12.87    0.54
   8 -18   0   13.78    0.59
   8  18   2    1.02    0.16
   8  18   2    1.12    0.18
   8  18   2    1.23    0.19
   8 -18   2    1.27    0.16
   8 -18   2    1.10    0.15
   8 -18   2    0.94    0.13
   8  18   4    2.65    0.24
   8  18   4    3.03    0.27
   8 -18   4    2.81    0.25
   8 -18   4    2.83    0.23
   8 -18   4    2.71    0.23
   8  18   6    0.26    0.13
   8  18   6    0.34    0.16
   8 -18   6    0.32    0.10
   8 -18   6    0.20    0.12
   8 -18   6    0.17    0.11
  -8  19   7   -0.12    0.08
  -8  19   5    0.17    0.12
  -8  19   3    5.36    0.31
   8  19  -1    0.70    0.15
   8  19  -1    0.40    0.16
  -8  19   1    0.54    0.13
   8  19   1    0.45    0.15
   8  19   1    0.40    0.14
   8  19   1    0.61    0.17
   8 -19   1    0.46    0.13
   8 -19   1    0.58    0.12
   8  19   3    6.25    0.40
   8  19   3    6.08    0.36
   8 -19   3    5.82    0.32
   8 -19   3    6.15    0.35
  -8 -19  -3    6.66    0.34
   8  19   5    0.13    0.13
   8  19   5    0.12    0.12
   8  19   5    0.12    0.15
   8 -19   5    0.15    0.12
   8 -19   5    0.13    0.11
   8 -19   5    0.08    0.10
   8  19   7    0.15    0.13
   8  19   7    0.07    0.10
   8 -19   7    0.02    0.09
   8 -19   7   -0.03    0.07
   8 -19   7   -0.01    0.08
  -8  20   6   -0.06    0.09
  -8  20   4    0.17    0.12
   8  20  -2    5.53    0.35
  -8  20   2    5.00    0.31
   8  20  -2    4.81    0.32
   8  20   0   10.96    0.51
   8  20   0   11.66    0.54
   8 -20   0   10.57    0.46
   8 -20   0   11.13    0.50
   8  20   2    4.79    0.32
   8  20   2    5.29    0.36
   8 -20   2    4.90    0.30
   8 -20   2    5.04    0.28
   8  20   4    0.01    0.14
   8  20   4   -0.07    0.12
   8 -20   4    0.03    0.11
   8 -20   4    0.01    0.10
   8 -20   4    0.25    0.12
   8  20   6    0.07    0.11
   8  20   6   -0.08    0.14
   8 -20   6    0.03    0.08
   8 -20   6    0.05    0.09
   8 -20   6   -0.08    0.09
  -8  21   5    0.52    0.12
   8  21  -3    1.47    0.18
  -8  21   3    1.52    0.16
   8  21  -1    0.03    0.12
   8  21  -1    0.06    0.15
   8 -21  -1   -0.04    0.12
   8  21   1    0.08    0.13
   8  21   1    0.12    0.15
   8 -21   1    0.06    0.12
   8 -21   1    0.20    0.12
   8  21   3    1.77    0.20
   8  21   3    1.41    0.16
   8 -21   3    1.55    0.17
   8 -21   3    1.43    0.15
   8  21   5    0.34    0.13
   8  21   5    0.59    0.16
   8 -21   5    0.43    0.11
   8 -21   5    0.44    0.11
   8 -21   5    0.47    0.10
  -8  22   6    0.17    0.08
  -8  22   4    0.01    0.12
  -8  22   2    0.20    0.12
   8  22  -2    0.20    0.14
  -8 -22   2    0.06    0.13
   8  22   0    0.37    0.16
   8  22   0    0.09    0.13
   8 -22   0    0.52    0.13
   8  22   2    0.23    0.16
   8  22   2    0.35    0.13
   8 -22   2    0.03    0.12
   8 -22   2    0.18    0.12
  -8 -22  -2    0.50    0.10
   8  22   4    0.07    0.11
   8  22   4    0.17    0.15
   8 -22   4    0.07    0.11
   8 -22   4    0.00    0.11
   8  22   6    0.06    0.12
   8 -22   6    0.07    0.07
   8 -22   6    0.09    0.06
   8 -22   6    0.15    0.07
  -8  23   5    5.67    0.27
  -8  23   3    3.32    0.23
  -8 -23   3    2.87    0.18
   8  23  -1    0.18    0.15
   8  23  -1   -0.02    0.12
   8 -23  -1    0.10    0.11
   8  23   1    0.09    0.12
   8  23   1    0.27    0.16
   8 -23   1    0.20    0.11
   8 -23   1    0.15    0.11
   8  23   3    3.28    0.28
   8  23   3    2.78    0.23
   8 -23   3    3.12    0.23
   8 -23   3    3.17    0.22
   8  23   5    5.87    0.31
   8 -23   5    5.46    0.24
   8 -23   5    5.68    0.25
   8 -23   5    4.73    0.23
  -8  24   4    1.42    0.14
   8  24  -2    2.07    0.20
  -8 -24   2    1.62    0.14
   8  24   0    1.65    0.18
   8  24   0    2.07    0.21
   8 -24   0    1.84    0.16
  -8 -24   0    1.64    0.16
   8  24   2    1.99    0.17
   8  24   2    1.47    0.18
   8 -24   2    2.01    0.20
   8 -24   2    1.62    0.15
   8  24   4    1.84    0.18
   8 -24   4    1.78    0.15
   8 -24   4    1.38    0.13
   8  25  -1    0.00    0.13
  -8 -25   1    0.10    0.07
   8  25   1    0.05    0.14
   8 -25   1    0.20    0.10
  -8 -25  -1    0.07    0.06
   8 -25   1    0.01    0.08
   8  25   3    0.29    0.10
   8  25   3    0.36    0.13
   8 -25   3    0.27    0.09
   8 -25   3    0.08    0.09
   8  26   0    0.56    0.15
   8 -26   0    0.60    0.11
   8  26   2   -0.01    0.12
   8 -26   2   -0.03    0.08
   8 -26   2    0.05    0.07
  -8 -26  -2    0.03    0.07
   8  27  -1    0.71    0.13
   8  27   1    0.50    0.12
   8 -27   1    0.48    0.09
   9   0   0    0.85    0.22
   9   0   2    3.63    0.35
   9   0   4   35.82    1.33
  -9   0  -4   39.64    1.79
   9   0   4   36.49    1.38
   9   0   6    4.69    0.28
   9   0   6    4.65    0.30
   9   0   6    4.49    0.31
   9   0   8    0.43    0.14
   9   0   8    0.51    0.12
   9   0   8    0.55    0.13
   9  -1   1    1.17    0.23
  -9   1  -3    0.51    0.10
  -9  -1  -3    0.76    0.12
   9  -1   3    0.59    0.22
   9   1   5    1.05    0.15
  -9   1  -5    1.27    0.14
   9   1   5    1.26    0.16
   9  -1   5    1.01    0.14
  -9  -1  -5    1.38    0.15
   9  -1   5    1.35    0.16
   9  -1   5    1.15    0.16
   9  -1   5    1.28    0.13
   9  -1   5    1.55    0.17
   9   1   7    5.07    0.32
   9   1   7    5.00    0.30
   9   1   7    5.32    0.31
   9  -1   7    5.12    0.33
   9  -1   7    5.03    0.31
   9  -1   7    5.22    0.31
   9   1   9    0.59    0.12
   9   1   9    0.44    0.14
   9   1   9    0.53    0.11
   9  -1   9    0.34    0.10
   9  -1   9    0.64    0.12
   9  -1   9    0.52    0.14
   9  -2   0    1.56    0.27
  -9   2  -2    2.57    0.20
   9  -2   2    2.46    0.33
   9   2   4    1.42    0.15
   9   2   4    1.34    0.16
  -9   2  -4    1.50    0.16
   9  -2   4    1.71    0.32
   9  -2   4    1.45    0.16
   9  -2   4    1.12    0.14
  -9  -2  -4    1.48    0.16
   9  -2   4    1.49    0.14
   9   2   6    0.38    0.13
   9   2   6    0.38    0.13
   9   2   6    0.50    0.14
   9  -2   6    0.28    0.13
  -9  -2  -6    0.47    0.08
   9  -2   6    0.20    0.13
   9  -2   6    0.25    0.13
   9  -2   6    0.37    0.09
   9   2   8    0.17    0.14
   9   2   8    0.29    0.12
   9   2   8    0.24    0.12
   9  -2   8    0.19    0.13
   9  -2   8    0.25    0.13
   9  -2   8    0.07    0.11
   9  -3   1    0.86    0.21
  -9   3  -3    0.71    0.10
   9  -3   3    1.23    0.27
  -9  -3  -3    0.69    0.11
   9   3   5    1.01    0.15
  -9   3  -5    1.04    0.12
   9   3   5    1.15    0.16
  -9  -3  -5    0.92    0.12
   9  -3   5    0.95    0.15
   9  -3   5    1.29    0.15
   9  -3   5    1.15    0.14
   9  -3   5    1.15    0.15
   9   3   7    0.36    0.13
   9   3   7    0.60    0.14
   9   3   7    0.86    0.16
   9  -3   7    0.93    0.15
   9  -3   7    0.57    0.14
   9  -3   7    0.65    0.14
   9   3   9    1.17    0.17
   9   3   9    0.90    0.12
   9  -3   9    1.10    0.13
   9  -3   9    1.02    0.15
   9  -3   9    0.84    0.12
   9  -4   0   -0.03    0.16
  -9   4  -2    0.49    0.10
   9  -4   2    0.57    0.22
   9   4   4    0.17    0.12
   9   4   4    0.22    0.12
   9   4   4    0.23    0.10
  -9   4  -4    0.20    0.08
   9  -4   4    0.28    0.12
   9  -4   4    0.37    0.12
   9  -4   4    0.24    0.08
  -9  -4  -4    0.40    0.10
   9  -4   4    0.28    0.11
   9   4   6    0.55    0.14
   9   4   6    0.54    0.14
   9  -4   6    0.45    0.14
  -9  -4  -6    0.37    0.08
   9  -4   6    0.55    0.14
   9  -4   6    0.42    0.10
   9  -4   6    0.65    0.15
   9   4   8    0.65    0.13
   9   4   8    1.31    0.18
   9   4   8    0.92    0.13
   9  -4   8    0.86    0.14
   9  -4   8    1.00    0.16
   9  -4   8    0.75    0.13
  -9   5  -1   39.57    1.90
   9   5   3    0.22    0.12
   9   5   3    0.20    0.10
  -9   5  -3    0.20    0.11
  -9   5  -3    0.21    0.08
   9  -5   3    0.21    0.10
   9  -5   3    0.22    0.07
   9  -5   3    0.32    0.19
   9   5   5    0.08    0.12
   9   5   5   -0.02    0.12
   9  -5   5   -0.04    0.12
  -9  -5  -5    0.07    0.08
   9  -5   5   -0.01    0.08
   9  -5   5    0.08    0.12
   9  -5   5   -0.16    0.10
   9   5   7    0.28    0.13
   9   5   7    0.07    0.13
   9  -5   7    0.07    0.12
   9  -5   7    0.13    0.13
   9  -5   7    0.03    0.12
   9   5   9    3.10    0.21
   9   5   9    3.57    0.28
   9  -5   9    3.41    0.24
   9  -5   9    3.46    0.22
   9  -5   9    3.64    0.22
  -9   6   4    5.18    0.28
   9  -6   0    0.78    0.23
  -9   6  -2    0.10    0.08
   9  -6   2    0.16    0.20
   9   6   4    5.13    0.32
   9   6   4    4.85    0.30
   9   6   4    4.77    0.27
  -9   6  -4    5.19    0.30
   9  -6   4    5.58    0.31
   9  -6   4    5.17    0.28
   9  -6   4    5.36    0.30
  -9  -6  -4    5.28    0.33
   9  -6   4    5.17    0.30
   9   6   6    0.61    0.14
   9   6   6    0.73    0.15
   9  -6   6    0.68    0.12
   9  -6   6    0.89    0.15
  -9  -6  -6    0.64    0.10
   9  -6   6    0.81    0.15
   9  -6   6    0.77    0.15
   9   6   8    0.59    0.16
   9   6   8    0.95    0.14
   9  -6   8    0.63    0.13
   9  -6   8    0.75    0.14
   9  -6   8    0.75    0.15
  -9   7   5    0.03    0.10
  -9   7   3    0.23    0.10
  -9   7  -1    1.04    0.13
   9  -7   1    0.92    0.22
   9   7   3    0.38    0.13
   9   7   3    0.31    0.11
  -9   7  -3    0.40    0.12
  -9   7  -3    0.45    0.09
   9   7   3    0.24    0.13
   9  -7   3    0.29    0.10
   9  -7   3    0.57    0.13
   9  -7   3    0.36    0.12
   9  -7   3    0.40    0.08
   9   7   5    0.00    0.12
   9   7   5   -0.05    0.12
   9  -7   5   -0.04    0.10
  -9  -7  -5    0.04    0.08
   9  -7   5    0.05    0.12
   9  -7   5    0.04    0.08
   9  -7   5   -0.02    0.12
   9   7   7    0.12    0.14
   9   7   7    0.14    0.12
   9  -7   7    0.17    0.13
   9  -7   7    0.06    0.12
   9  -7   7    0.15    0.12
   9   7   9    0.48    0.15
   9  -7   9    0.51    0.12
   9  -7   9    0.51    0.14
   9  -7   9    0.71    0.12
  -9   8   6    2.08    0.20
  -9   8   4    3.06    0.22
   9   8  -2    3.38    0.23
  -9   8   2    3.34    0.22
  -9   8   0    0.60    0.11
   9  -8   0    0.81    0.24
   9   8   2    3.55    0.26
   9   8   2    3.49    0.23
  -9   8  -2    3.12    0.25
  -9   8  -2    3.41    0.23
   9  -8   2    3.38    0.37
   9  -8   2    3.46    0.22
  -9   8  -4    3.32    0.20
   9   8   4    3.30    0.27
   9   8   4    3.27    0.26
   9   8   4    2.94    0.22
   9  -8   4    3.24    0.25
   9  -8   4    3.13    0.26
   9  -8   4    3.51    0.23
   9  -8   4    3.28    0.24
  -9  -8  -4    3.17    0.25
   9   8   6    2.26    0.22
   9   8   6    2.47    0.21
   9  -8   6    2.10    0.18
   9  -8   6    2.33    0.23
   9  -8   6    2.24    0.20
   9   8   8    0.55    0.16
   9  -8   8    0.84    0.14
   9  -8   8    1.00    0.15
   9  -8   8    0.86    0.14
  -9   9   7    0.15    0.09
  -9   9   5    0.45    0.11
  -9   9   3   -0.03    0.09
   9   9  -3    0.18    0.11
  -9   9   1    0.84    0.12
   9   9  -1    0.77    0.14
  -9   9   1    0.96    0.14
   9   9   1    0.95    0.15
  -9   9  -1    0.84    0.12
   9   9   1    0.75    0.14
  -9   9  -1    1.13    0.14
   9  -9   1    0.59    0.21
   9  -9   1    1.04    0.13
  -9   9  -3    0.12    0.11
  -9   9  -3    0.02    0.07
   9   9   3   -0.02    0.14
   9   9   3    0.05    0.10
   9   9   3    0.04    0.12
   9  -9   3    0.11    0.11
   9  -9   3    0.07    0.12
   9  -9   3    0.01    0.10
   9  -9   3   -0.09    0.07
   9   9   5    0.27    0.13
   9   9   5    0.36    0.14
  -9  -9  -5    0.50    0.11
   9  -9   5    0.47    0.12
   9  -9   5    0.49    0.14
   9  -9   5    0.49    0.14
   9  -9   5    0.51    0.11
   9   9   7    0.09    0.14
   9   9   7    0.10    0.12
   9  -9   7    0.10    0.12
   9  -9   7   -0.01    0.11
   9  -9   7   -0.09    0.12
   9   9   9    0.35    0.13
   9  -9   9    0.29    0.11
   9  -9   9    0.07    0.09
   9  -9   9    0.20    0.09
  -9  10   8    1.12    0.12
  -9  10   6    1.18    0.14
  -9  10   4    1.79    0.17
   9  10  -2    1.04    0.14
  -9  10   2    1.10    0.14
   9  10   0    1.24    0.15
  -9  10   0    1.63    0.16
   9  10   0    1.58    0.17
  -9  10   0    1.72    0.18
   9 -10   0    1.50    0.14
   9 -10   0    1.59    0.31
  -9  10  -2    1.05    0.15
   9  10   2    1.12    0.17
  -9  10  -2    1.19    0.14
   9  10   2    1.14    0.15
   9  10   2    1.14    0.16
   9 -10   2    1.05    0.14
   9 -10   2    1.20    0.14
   9 -10   2    1.06    0.13
   9  10   4    1.68    0.20
   9  10   4    1.51    0.18
  -9 -10  -4    1.05    0.15
   9 -10   4    1.53    0.17
   9 -10   4    1.39    0.16
   9 -10   4    1.51    0.16
   9 -10   4    1.87    0.18
   9  10   6    1.92    0.21
   9  10   6    1.80    0.19
   9 -10   6    1.91    0.19
   9 -10   6    1.75    0.17
   9 -10   6    1.70    0.18
   9  10   8    1.33    0.18
   9 -10   8    1.02    0.14
   9 -10   8    1.06    0.14
   9 -10   8    1.07    0.15
  -9  11   7    1.86    0.18
  -9  11   5    4.26    0.27
  -9  11   3   14.83    0.62
   9  11  -3   14.71    0.59
  -9  11   1    0.21    0.10
  -9  11   1    0.21    0.09
   9  11  -1    0.49    0.14
   9  11  -1    0.17    0.11
  -9  11  -1    0.30    0.09
   9  11   1    0.27    0.12
   9  11   1    0.25    0.13
  -9  11  -1    0.28    0.11
   9 -11   1    0.46    0.12
   9  11   3   15.61    0.65
   9  11   3   15.55    0.69
   9  11   3   14.88    0.61
  -9  11  -3   14.12    0.65
  -9  11  -3   15.64    0.76
   9 -11   3   16.20    0.78
   9 -11   3   16.20    0.62
   9 -11   3   16.30    0.63
   9 -11   3   15.87    0.65
   9  11   5    4.58    0.34
   9  11   5    4.60    0.31
   9 -11   5    4.66    0.30
   9 -11   5    5.11    0.30
   9 -11   5    4.59    0.27
  -9 -11  -5    4.22    0.29
   9 -11   5    4.37    0.29
   9  11   7    1.93    0.17
   9  11   7    2.24    0.22
   9 -11   7    1.45    0.16
   9 -11   7    2.00    0.19
   9 -11   7    2.08    0.18
  -9  12   8    0.17    0.08
  -9  12   6    1.60    0.16
  -9  12   4    5.10    0.30
   9  12  -2    0.26    0.13
  -9  12   2    0.38    0.12
   9  12  -2    0.21    0.11
  -9  12   2    0.32    0.10
  -9  12   0    0.47    0.10
   9  12   0    0.54    0.14
  -9  12   0    0.61    0.12
   9  12   0    0.43    0.14
   9 -12   0    0.62    0.12
  -9  12  -2    0.37    0.09
   9  12   2    0.42    0.13
   9  12   2    0.29    0.13
  -9  12  -2    0.27    0.12
   9  12   2    0.55    0.16
   9 -12   2    0.44    0.09
   9 -12   2    0.31    0.12
   9 -12   2    0.22    0.13
   9  12   4    5.62    0.38
   9  12   4    5.60    0.34
   9 -12   4    5.63    0.33
   9 -12   4    5.37    0.30
   9 -12   4    5.61    0.32
   9 -12   4    5.73    0.33
  -9 -12  -4    5.27    0.35
   9  12   6    1.30    0.19
   9  12   6    1.75    0.18
   9 -12   6    1.46    0.16
   9 -12   6    2.16    0.19
   9 -12   6    1.98    0.17
   9  12   8    0.42    0.15
   9 -12   8    0.39    0.12
   9 -12   8    0.11    0.11
   9 -12   8    0.18    0.10
  -9  13   7    0.41    0.10
  -9  13   5    0.52    0.12
   9  13  -3   11.59    0.48
  -9  13   3   10.86    0.50
  -9  13   3   11.13    0.60
   9  13  -1    4.93    0.29
  -9  13   1    4.74    0.29
  -9  13   1    4.53    0.30
   9  13  -1    4.83    0.30
   9  13   1    4.82    0.34
   9  13   1    4.73    0.29
  -9  13  -1    4.16    0.29
  -9  13  -1    4.85    0.29
   9  13   1    4.99    0.31
   9 -13   1    4.70    0.27
   9 -13   1    4.55    0.31
   9  13   3   12.22    0.54
   9  13   3   11.75    0.50
   9  13   3   11.62    0.57
   9 -13   3   12.43    0.61
   9 -13   3   11.39    0.51
   9 -13   3   12.79    0.51
   9 -13   3   11.80    0.53
   9  13   5    0.53    0.16
   9  13   5    0.55    0.15
   9 -13   5    0.73    0.15
   9 -13   5    0.77    0.14
   9 -13   5    0.59    0.13
   9  13   7    0.28    0.16
   9 -13   7    0.65    0.13
   9 -13   7    0.31    0.11
  -9  14   8    0.10    0.07
  -9  14   6    0.07    0.10
  -9  14   4   -0.09    0.10
  -9  14   4    0.20    0.12
   9  14  -2    0.09    0.13
  -9  14   2    0.21    0.11
  -9  14   2    0.16    0.09
   9  14  -2    0.30    0.12
  -9  14   0    0.03    0.11
   9  14   0    0.10    0.13
  -9  14   0    0.02    0.08
   9  14   0    0.15    0.12
   9 -14   0    0.17    0.11
   9  14   2    0.24    0.13
  -9  14  -2    0.14    0.12
   9  14   2    0.14    0.15
   9  14   2    0.02    0.13
   9 -14   2    0.12    0.12
   9 -14   2    0.18    0.08
   9 -14   2    0.11    0.13
   9  14   4    0.18    0.13
   9  14   4    0.00    0.16
   9 -14   4    0.13    0.12
   9 -14   4    0.10    0.08
   9 -14   4    0.15    0.13
  -9 -14  -4    0.09    0.10
   9 -14   4    0.09    0.12
   9  14   6    0.00    0.12
   9  14   6    0.00    0.15
   9 -14   6    0.14    0.12
   9 -14   6    0.03    0.11
   9 -14   6    0.06    0.11
   9  14   8    0.07    0.13
   9 -14   8    0.02    0.09
   9 -14   8    0.16    0.08
  -9  15   7    0.19    0.09
  -9  15   5    0.75    0.14
  -9  15   3    1.61    0.16
   9  15  -3    1.62    0.17
  -9  15   3    1.26    0.15
   9  15  -1    8.29    0.40
  -9  15   1    7.97    0.45
  -9  15   1    8.51    0.40
   9  15  -1    7.92    0.41
   9  15   1    8.56    0.42
  -9  15  -1    8.52    0.40
   9  15   1    8.21    0.39
  -9  15  -1    8.25    0.43
   9  15   1    8.02    0.44
   9 -15   1    8.04    0.38
   9 -15   1    7.74    0.40
   9  15   3    2.03    0.20
   9  15   3    1.51    0.20
   9  15   3    2.18    0.20
   9 -15   3    1.77    0.18
   9 -15   3    2.03    0.19
   9 -15   3    1.87    0.18
   9  15   5    0.35    0.16
   9  15   5    0.67    0.15
   9 -15   5    0.68    0.14
   9 -15   5    0.95    0.14
   9 -15   5    0.57    0.13
   9  15   7    0.06    0.14
   9 -15   7    0.11    0.10
   9 -15   7    0.05    0.10
  -9  16   6    0.79    0.13
  -9  16   4    2.64    0.24
  -9  16   2    1.04    0.15
  -9  16   2    0.92    0.13
   9  16  -2    0.94    0.17
   9  16  -2    0.78    0.15
  -9  16   0    0.19    0.09
  -9  16   0    0.04    0.11
   9  16   0   -0.02    0.13
   9  16   0    0.11    0.13
   9  16   0   -0.10    0.13
   9 -16   0    0.05    0.11
   9  16   2    0.94    0.17
   9  16   2    0.84    0.18
   9  16   2    0.90    0.16
   9 -16   2    0.94    0.16
   9 -16   2    1.16    0.16
   9 -16   2    0.93    0.11
   9  16   4    2.20    0.21
   9  16   4    2.29    0.23
   9 -16   4    2.32    0.22
   9 -16   4    2.25    0.19
   9 -16   4    2.25    0.22
   9  16   6    0.82    0.18
   9  16   6    0.69    0.13
   9 -16   6    0.78    0.13
   9 -16   6    0.84    0.12
   9 -16   6    0.76    0.12
  -9  17   7    0.34    0.09
  -9  17   5    0.97    0.14
  -9  17   3    3.34    0.25
   9  17  -3    3.28    0.26
   9  17  -1    7.22    0.38
  -9  17   1    7.11    0.37
  -9  17   1    7.10    0.40
   9  17  -1    6.91    0.38
   9  17   1    6.99    0.37
   9  17   1    6.61    0.36
  -9  17  -1    6.70    0.36
   9  17   1    6.79    0.40
   9 -17   1    6.72    0.34
   9 -17   1    6.74    0.36
   9  17   3    3.41    0.32
   9  17   3    3.03    0.25
   9  17   3    3.37    0.28
   9 -17   3    3.43    0.25
   9 -17   3    3.52    0.26
   9  17   5    1.03    0.18
   9  17   5    0.87    0.15
   9 -17   5    0.61    0.13
   9 -17   5    0.74    0.13
   9 -17   5    0.87    0.13
   9  17   7    0.27    0.14
   9 -17   7    0.23    0.09
   9 -17   7    0.21    0.09
  -9  18   6    1.25    0.14
  -9  18   4    3.10    0.24
   9  18  -2    0.54    0.14
  -9  18   2    1.01    0.15
   9  18   0    0.48    0.15
   9  18   0    0.55    0.16
  -9  18   0    0.52    0.14
   9  18   0    0.41    0.14
   9 -18   0    0.60    0.12
   9  18   2    1.15    0.17
   9  18   2    0.76    0.17
   9  18   2    1.07    0.16
   9 -18   2    1.08    0.16
   9 -18   2    0.94    0.15
   9  18   4    2.89    0.25
   9  18   4    3.29    0.31
   9 -18   4    3.19    0.23
   9 -18   4    3.04    0.24
   9 -18   4    3.19    0.23
   9  18   6    1.37    0.18
   9 -18   6    0.75    0.11
   9 -18   6    1.05    0.13
   9 -18   6    1.10    0.13
  -9  19   5    0.01    0.10
  -9  19   3    0.04    0.11
   9  19  -1    6.85    0.38
   9  19  -1    5.97    0.35
  -9  19   1    6.34    0.35
   9  19   1    5.67    0.37
   9  19   1    5.76    0.34
   9  19   1    5.72    0.32
   9 -19   1    5.80    0.30
   9 -19   1    5.65    0.33
   9  19   3   -0.06    0.14
   9  19   3    0.03    0.12
   9 -19   3    0.08    0.12
   9 -19   3    0.09    0.11
   9  19   5   -0.10    0.15
   9  19   5    0.09    0.11
   9 -19   5    0.10    0.11
   9 -19   5    0.08    0.11
   9 -19   5    0.01    0.09
  -9  20   6    0.41    0.09
  -9  20   4    0.36    0.12
   9  20  -2    0.25    0.13
  -9  20   2    0.68    0.13
   9  20   0    0.11    0.13
   9  20   0    0.34    0.16
   9 -20   0    0.31    0.13
   9  20   2    0.66    0.16
   9  20   2    0.46    0.14
   9 -20   2    0.60    0.14
   9 -20   2    0.73    0.13
   9  20   4    0.35    0.12
   9  20   4    0.21    0.15
   9 -20   4    0.31    0.12
   9 -20   4    0.12    0.12
   9  20   6    0.28    0.13
   9 -20   6    0.40    0.09
   9 -20   6    0.25    0.08
   9 -20   6    0.44    0.09
  -9  21   5   -0.04    0.10
  -9  21   3    0.16    0.12
  -9  21   1    1.60    0.17
   9  21  -1    1.65    0.19
   9  21  -1    1.14    0.16
   9  21   1    1.44    0.17
   9  21   1    1.59    0.20
   9 -21   1    1.80    0.17
   9 -21   1    1.17    0.14
   9  21   3    0.13    0.15
   9  21   3    0.29    0.12
   9 -21   3    0.30    0.11
   9 -21   3    0.21    0.11
   9  21   5    0.18    0.13
   9 -21   5    0.01    0.07
   9 -21   5    0.08    0.09
   9 -21   5    0.00    0.09
  -9  22   4    1.20    0.13
  -9  22   2    0.11    0.11
   9  22  -2    0.14    0.13
  -9 -22   2    0.13    0.13
   9  22   0   -0.04    0.14
   9  22   0    0.13    0.12
   9 -22   0   -0.07    0.10
   9  22   2    0.17    0.15
   9  22   2    0.16    0.13
   9 -22   2    0.07    0.11
  -9 -22  -2    0.13    0.09
   9 -22   2    0.24    0.11
   9  22   4    1.33    0.13
   9  22   4    1.24    0.17
   9 -22   4    0.68    0.11
   9 -22   4    1.01    0.12
  -9  23   3    0.00    0.09
   9  23  -1    2.24    0.20
  -9 -23   1    2.82    0.20
   9  23   1    2.29    0.19
   9  23   1    2.57    0.22
   9 -23   1    1.84    0.16
   9 -23   1    1.78    0.15
  -9 -23  -1    2.09    0.17
   9  23   3    0.02    0.10
   9  23   3    0.02    0.13
   9 -23   3    0.01    0.09
   9 -23   3    0.09    0.09
   9  24   0    0.03    0.13
   9  24   0   -0.05    0.11
  -9 -24   0    0.10    0.08
   9  24   2    0.71    0.14
   9  24   2    0.47    0.12
   9 -24   2    0.35    0.10
   9 -24   2    0.38    0.09
   9  25  -1    0.15    0.12
   9  25   1    0.22    0.12
   9 -25   1    0.26    0.09
   9  26   0    0.19    0.11
 -10   0  -2    0.63    0.13
  10   0   2    0.89    0.14
  10   0   2    0.79    0.13
 -10   0  -4    0.25    0.09
  10   0   4    0.39    0.14
  10   0   4    0.18    0.11
  10   0   6    0.26    0.13
  10   0   6    0.14    0.13
  10   0   8    0.12    0.13
  10   0   8    0.05    0.10
  10   0   8    0.28    0.14
  10   1   1    0.79    0.13
  10  -1   1    0.80    0.14
  10  -1   1    0.80    0.25
 -10   1  -3    3.38    0.24
  10   1   3    2.86    0.24
  10   1   3    2.83    0.22
  10  -1   3    2.99    0.23
  10  -1   3    2.90    0.24
 -10  -1  -3    3.15    0.24
 -10   1  -5   17.58    0.89
  10   1   5   18.24    0.70
  10   1   5   17.61    0.76
  10   1   5   19.44    0.73
  10  -1   5   19.37    0.74
  10  -1   5   18.00    0.70
 -10  -1  -5   17.33    0.90
  10   1   7    0.49    0.14
  10   1   7    0.68    0.13
  10   1   7    0.73    0.13
  10  -1   7    0.43    0.12
  10  -1   7    0.66    0.14
  10  -1   7    0.81    0.15
  10   1   9    0.09    0.08
  10   1   9    0.15    0.09
  10   1   9    0.12    0.12
  10  -1   9    0.02    0.12
  10  -1   9    0.07    0.08
  10  -1   9   -0.01    0.09
  10  -2   0    1.25    0.29
  10   2   2   -0.04    0.11
  10   2   2    0.02    0.11
 -10   2  -2    0.00    0.08
 -10   2  -2    0.14    0.11
  10  -2   2    0.14    0.11
  10  -2   2    0.11    0.11
  10  -2   2   -0.07    0.18
 -10   2  -4    0.55    0.10
  10   2   4    0.50    0.12
  10   2   4    0.61    0.14
 -10  -2  -4    0.63    0.11
  10  -2   4    0.38    0.13
  10  -2   4    0.53    0.13
  10   2   6    0.45    0.13
  10   2   6    0.26    0.13
  10  -2   6    0.44    0.13
  10  -2   6    0.27    0.13
  10  -2   6    0.28    0.13
  10   2   8    1.11    0.17
  10   2   8    1.18    0.15
  10  -2   8    1.34    0.17
  10  -2   8    1.16    0.15
  10  -2   8    1.10    0.14
  10   3  -1    0.59    0.12
  10   3   1    0.68    0.13
 -10   3  -1    0.63    0.13
  10  -3   1    0.77    0.13
  10  -3   1    0.88    0.26
  10   3   3    0.21    0.11
  10   3   3    0.17    0.12
 -10   3  -3    0.16    0.12
 -10   3  -3    0.18    0.09
  10  -3   3    0.29    0.12
  10  -3   3    0.24    0.12
 -10  -3  -3    0.16    0.10
  10   3   5    1.23    0.17
 -10   3  -5    1.28    0.13
  10   3   5    1.32    0.17
  10   3   5    1.50    0.16
  10  -3   5    1.58    0.17
 -10  -3  -5    1.18    0.16
  10  -3   5    1.41    0.16
  10  -3   5    1.50    0.18
  10   3   7    0.82    0.16
  10   3   7    0.68    0.13
  10  -3   7    1.00    0.15
  10  -3   7    0.93    0.14
  10  -3   7    0.96    0.15
  10   3   9    1.22    0.15
  10  -3   9    1.16    0.14
  10  -3   9    1.08    0.12
  10  -3   9    0.98    0.11
 -10   4   2    2.13    0.19
  10   4  -2    1.99    0.19
  10   4   0   19.08    0.73
 -10   4   0   19.67    0.78
  10  -4   0   19.46    1.04
  10  -4   0   18.88    0.73
  10   4   2    2.41    0.20
  10   4   2    2.28    0.21
 -10   4  -2    2.35    0.21
 -10   4  -2    2.17    0.20
  10  -4   2    2.13    0.18
  10  -4   2    2.07    0.18
  10   4   4    0.05    0.10
  10   4   4   -0.03    0.12
 -10   4  -4    0.00    0.08
  10  -4   4   -0.10    0.12
  10  -4   4    0.00    0.11
 -10  -4  -4    0.01    0.08
  10   4   6    0.27    0.13
  10   4   6    0.15    0.12
  10  -4   6    0.21    0.12
  10  -4   6    0.20    0.12
  10   4   8    3.82    0.30
  10   4   8    3.52    0.24
  10  -4   8    3.44    0.26
  10  -4   8    3.37    0.24
  10  -4   8    3.15    0.24
 -10   5   3    0.16    0.10
 -10   5   1    2.14    0.19
  10   5  -1    2.09    0.20
  10  -5  -1    2.11    0.18
  10   5   1    1.87    0.18
  10   5   1    2.15    0.19
 -10   5  -1    2.32    0.21
 -10   5  -1    2.30    0.20
  10  -5   1    2.25    0.34
  10  -5   1    2.15    0.20
 -10   5  -3    0.19    0.09
  10   5   3    0.04    0.12
 -10   5  -3    0.11    0.12
  10   5   3    0.10    0.11
  10  -5   3    0.22    0.12
  10  -5   3    0.22    0.12
  10   5   5    2.01    0.20
  10   5   5    2.34    0.20
  10  -5   5    1.80    0.18
  10  -5   5    1.90    0.18
 -10  -5  -5    1.80    0.18
  10  -5   5    1.61    0.17
  10   5   7    0.93    0.17
  10   5   7    0.86    0.14
  10  -5   7    0.88    0.14
  10  -5   7    1.03    0.15
  10  -5   7    0.87    0.15
  10   5   9    0.79    0.14
  10  -5   9    0.63    0.10
  10  -5   9    0.65    0.12
  10  -5   9    0.57    0.09
 -10   6   4    1.06    0.13
 -10   6   2    2.41    0.20
  10   6  -2    2.57    0.22
  10   6   0    0.69    0.13
  10   6   0    0.23    0.12
 -10   6   0    0.68    0.13
  10  -6   0    0.41    0.11
 -10   6  -2    2.36    0.20
  10   6   2    2.37    0.22
 -10   6  -2    2.34    0.20
  10   6   2    2.58    0.21
  10  -6   2    2.23    0.21
  10   6   4    1.18    0.16
  10   6   4    1.00    0.14
  10   6   4    1.16    0.17
 -10   6  -4    1.04    0.14
  10  -6   4    1.45    0.16
 -10  -6  -4    1.12    0.14
  10  -6   4    1.08    0.15
  10  -6   4    1.22    0.16
  10   6   6    0.04    0.12
  10   6   6    0.23    0.13
  10  -6   6    0.14    0.12
  10  -6   6    0.17    0.12
  10  -6   6    0.20    0.13
  10   6   8    0.03    0.14
  10   6   8    0.03    0.11
  10  -6   8    0.05    0.11
  10  -6   8    0.03    0.11
  10  -6   8   -0.01    0.10
 -10   7   5    1.18    0.14
 -10   7   3    0.05    0.09
  10   7  -1    1.66    0.17
 -10   7   1    1.74    0.16
 -10   7  -1    1.74    0.17
  10   7   1    1.85    0.18
  10   7   1    1.78    0.18
 -10   7  -1    1.65    0.19
  10  -7   1    1.81    0.17
 -10   7  -3   -0.05    0.08
  10   7   3    0.00    0.10
 -10   7  -3   -0.06    0.11
  10   7   3    0.08    0.12
  10  -7   3   -0.02    0.11
  10  -7   3   -0.08    0.11
  10   7   5    0.76    0.16
  10   7   5    0.87    0.15
  10  -7   5    1.22    0.16
  10  -7   5    1.20    0.16
 -10  -7  -5    1.09    0.13
  10  -7   5    1.42    0.17
  10   7   7    0.28    0.15
  10   7   7    0.13    0.12
  10  -7   7    0.00    0.11
  10  -7   7    0.25    0.12
 -10   8   6    1.03    0.13
 -10   8   4    1.13    0.14
  10   8  -2    8.98    0.40
 -10   8   2    8.59    0.41
  10   8   0   50.81    1.80
  10   8   0   52.30    1.75
 -10   8   0   42.84    1.86
 -10   8   0   49.68    2.37
  10  -8   0   52.12    1.74
  10   8   2    8.69    0.41
 -10   8  -2    8.61    0.43
 -10   8  -2    9.65    0.49
  10   8   2    8.68    0.43
  10  -8   2    8.76    0.40
  10   8   4    1.59    0.18
  10   8   4    1.24    0.18
  10   8   4    1.53    0.16
 -10  -8  -4    1.13    0.15
  10  -8   4    1.48    0.16
  10  -8   4    1.66    0.17
  10  -8   4    1.28    0.16
  10   8   6    0.78    0.16
  10   8   6    0.94    0.15
  10  -8   6    1.08    0.15
  10  -8   6    1.26    0.16
  10  -8   6    1.08    0.15
  10   8   8    1.11    0.16
  10   8   8    1.02    0.13
  10  -8   8    1.04    0.13
  10  -8   8    0.87    0.13
  10  -8   8    0.83    0.13
 -10   9   5    1.98    0.20
  10   9  -3    0.41    0.12
 -10   9   3    0.11    0.10
 -10   9   1    1.98    0.19
  10   9  -1    1.75    0.18
 -10   9   1    1.72    0.21
  10   9   1    1.55    0.17
 -10   9  -1    1.84    0.18
  10   9   1    2.07    0.20
 -10   9  -1    1.83    0.19
  10  -9   1    2.09    0.18
  10   9   3    0.16    0.13
  10   9   3    0.05    0.11
 -10   9  -3    0.19    0.08
  10   9   3    0.14    0.14
 -10   9  -3    0.17    0.12
  10  -9   3    0.19    0.11
  10  -9   3    0.21    0.12
  10  -9   3    0.07    0.14
  10   9   5    2.46    0.21
  10   9   5    1.93    0.21
  10  -9   5    2.46    0.23
  10  -9   5    2.23    0.19
  10  -9   5    1.93    0.18
  10   9   7    0.40    0.13
  10   9   7    0.80    0.16
  10  -9   7    0.72    0.13
  10  -9   7    0.97    0.14
 -10  10   6    4.89    0.27
 -10  10   4    5.59    0.31
  10  10  -2   12.91    0.51
 -10  10   2   11.50    0.53
  10  10   0   31.95    1.16
  10  10   0   30.70    1.20
 -10  10   0   33.95    1.55
 -10  10   0   31.98    1.24
  10 -10   0   30.94    1.15
  10  10   2   13.04    0.54
 -10  10  -2   13.31    0.67
 -10  10  -2   13.44    0.58
  10  10   2   13.37    0.57
  10 -10   2   13.10    0.54
  10  10   4    5.76    0.34
  10  10   4    5.56    0.37
  10  10   4    6.39    0.32
  10 -10   4    6.49    0.34
 -10 -10  -4    5.64    0.37
  10 -10   4    6.27    0.34
  10 -10   4    6.35    0.32
  10  10   6    5.08    0.35
  10  10   6    4.97    0.30
  10 -10   6    5.16    0.30
  10 -10   6    5.35    0.30
  10 -10   6    5.34    0.29
  10  10   8    0.08    0.14
  10 -10   8    0.17    0.10
  10 -10   8    0.01    0.10
 -10  11   7   -0.03    0.08
 -10  11   5    0.50    0.12
  10  11  -3    1.77    0.18
 -10  11   3    2.22    0.21
  10  11  -1    1.07    0.17
 -10  11   1    1.03    0.15
  10  11  -1    0.97    0.15
 -10  11   1    0.97    0.14
 -10  11  -1    0.87    0.12
 -10  11  -1    1.09    0.16
  10  11   1    0.87    0.16
  10  11   1    0.71    0.14
  10 -11   1    1.03    0.14
  10  11   3    2.33    0.22
  10  11   3    2.00    0.20
  10  11   3    2.04    0.22
 -10  11  -3    1.87    0.19
  10 -11   3    2.41    0.20
  10 -11   3    2.16    0.19
  10 -11   3    2.46    0.22
  10  11   5    0.45    0.15
  10  11   5    0.43    0.14
  10 -11   5    0.37    0.13
  10 -11   5    0.58    0.13
  10 -11   5    0.45    0.14
  10  11   7    0.00    0.11
  10  11   7    0.08    0.15
  10 -11   7    0.10    0.11
  10 -11   7    0.00    0.11
 -10  12   6    0.78    0.12
 -10  12   4    3.80    0.26
  10  12  -2    4.38    0.29
 -10  12   2    4.30    0.29
 -10  12   2    4.25    0.28
  10  12   0    1.68    0.19
  10  12   0    1.58    0.18
 -10  12   0    1.55    0.17
 -10  12   0    1.50    0.17
  10 -12   0    1.78    0.17
 -10  12  -2    4.73    0.31
  10  12   2    4.73    0.30
  10  12   2    4.54    0.34
 -10  12  -2    4.41    0.27
  10 -12   2    4.67    0.28
  10  12   4    3.79    0.28
  10  12   4    4.16    0.28
  10  12   4    3.89    0.32
  10 -12   4    3.89    0.28
  10 -12   4    4.25    0.26
  10 -12   4    4.26    0.28
  10  12   6    0.95    0.18
  10  12   6    0.94    0.14
  10 -12   6    0.73    0.14
  10 -12   6    0.88    0.14
  10 -12   6    0.82    0.14
  10  12   8    0.30    0.13
  10 -12   8    0.18    0.08
  10 -12   8    0.30    0.09
 -10  13   7    0.03    0.08
 -10  13   5    6.88    0.34
 -10  13   3    1.55    0.17
 -10  13   3    1.18    0.16
  10  13  -3    1.47    0.17
  10  13  -1    0.32    0.14
  10  13  -1    0.17    0.12
 -10  13   1    0.10    0.09
 -10  13   1    0.12    0.11
 -10  13  -1    0.14    0.09
  10  13   1    0.12    0.13
 -10  13  -1    0.22    0.13
  10  13   1    0.03    0.13
  10 -13   1    0.12    0.11
  10  13   3    1.46    0.19
  10  13   3    1.84    0.18
  10  13   3    1.39    0.18
  10 -13   3    1.07    0.16
  10 -13   3    1.67    0.17
  10  13   5    6.49    0.36
  10  13   5    6.95    0.41
  10 -13   5    6.93    0.34
  10 -13   5    6.95    0.36
  10 -13   5    7.03    0.35
  10  13   7    0.18    0.15
  10  13   7    0.00    0.10
  10 -13   7    0.06    0.10
  10 -13   7    0.13    0.10
 -10  14   6    0.01    0.10
 -10  14   4    2.88    0.23
  10  14  -2    4.42    0.28
 -10  14   2    3.94    0.28
 -10  14   2    4.15    0.28
  10  14  -2    3.86    0.28
  10  14   0    0.30    0.13
 -10  14   0    0.35    0.10
  10  14   0    0.49    0.15
 -10  14   0    0.35    0.13
  10 -14   0    0.57    0.12
  10  14   2    4.45    0.33
  10  14   2    4.19    0.29
  10  14   2    4.29    0.31
 -10  14  -2    4.19    0.30
  10 -14   2    4.50    0.28
  10 -14   2    4.50    0.29
  10  14   4    2.96    0.25
  10  14   4    2.77    0.26
  10 -14   4    2.72    0.25
  10 -14   4    2.61    0.22
  10 -14   4    2.78    0.25
  10  14   6    0.12    0.16
  10  14   6    0.14    0.12
  10 -14   6    0.11    0.12
  10 -14   6    0.22    0.11
  10 -14   6    0.11    0.11
 -10  15   7    0.50    0.08
 -10  15   5    1.11    0.14
 -10  15   3    1.36    0.16
  10  15  -1   -0.08    0.14
 -10  15   1    0.02    0.12
  10  15  -1   -0.07    0.12
 -10  15   1    0.01    0.09
  10  15   1    0.11    0.14
  10  15   1   -0.03    0.13
  10  15   1   -0.15    0.12
 -10  15  -1    0.02    0.12
  10 -15   1   -0.11    0.11
  10  15   3    1.35    0.18
  10  15   3    1.18    0.16
  10  15   3    0.73    0.17
  10 -15   3    1.44    0.16
  10 -15   3    1.52    0.17
  10  15   5    0.84    0.18
  10  15   5    0.95    0.15
  10 -15   5    0.96    0.14
  10 -15   5    1.25    0.15
  10 -15   5    0.80    0.13
  10  15   7    0.63    0.14
  10 -15   7    0.47    0.10
  10 -15   7    0.46    0.09
 -10  16   6    0.18    0.09
 -10  16   4    0.28    0.11
  10  16  -2    0.06    0.13
  10  16  -2   -0.07    0.12
 -10  16   2   -0.08    0.11
  10  16   0   -0.06    0.12
 -10  16   0    0.07    0.12
  10  16   0    0.03    0.13
  10 -16   0    0.04    0.11
  10  16   2   -0.10    0.13
  10  16   2    0.01    0.14
  10  16   2   -0.02    0.12
  10 -16   2   -0.14    0.11
  10 -16   2   -0.03    0.12
  10  16   4    0.36    0.13
  10  16   4    0.24    0.15
  10 -16   4    0.10    0.11
  10 -16   4    0.35    0.13
  10 -16   4    0.39    0.12
  10  16   6    0.33    0.12
  10  16   6    0.27    0.14
  10 -16   6    0.28    0.11
  10 -16   6    0.23    0.09
  10 -16   6    0.24    0.10
 -10  17   5    1.97    0.17
 -10  17   3    0.78    0.13
  10  17  -1    2.77    0.26
  10  17  -1    2.77    0.23
 -10  17   1    3.19    0.24
  10  17   1    3.02    0.26
 -10  17  -1    3.06    0.26
  10  17   1    3.02    0.29
  10 -17   1    2.77    0.22
  10  17   3    0.88    0.14
  10  17   3    1.33    0.19
  10  17   3    0.64    0.15
  10 -17   3    1.07    0.15
  10 -17   3    0.81    0.14
  10  17   5    1.41    0.16
  10  17   5    1.68    0.20
  10 -17   5    1.47    0.15
  10 -17   5    1.89    0.16
  10 -17   5    1.29    0.14
 -10  18   6    0.50    0.09
 -10  18   4    0.13    0.11
 -10  18   2    0.06    0.11
  10  18  -2    0.11    0.13
 -10  18   0    2.43    0.20
  10  18   0    2.75    0.28
  10  18   0    2.04    0.20
  10  18   0    2.11    0.20
  10 -18   0    2.25    0.22
  10  18   2   -0.03    0.12
  10  18   2    0.00    0.12
  10  18   2    0.01    0.14
  10 -18   2    0.08    0.12
  10 -18   2    0.00    0.11
  10  18   4   -0.01    0.15
  10  18   4    0.12    0.12
  10 -18   4    0.10    0.11
  10 -18   4    0.24    0.11
  10  18   6    0.73    0.15
  10 -18   6    0.68    0.10
  10 -18   6    0.39    0.08
  10 -18   6    0.48    0.09
 -10  19   5   -0.13    0.09
 -10  19   3    0.19    0.11
  10  19  -1    3.96    0.29
 -10  19   1    4.53    0.29
  10  19   3    0.20    0.12
  10  19   3    0.18    0.15
  10 -19   3    0.10    0.11
  10 -19   3    0.32    0.12
  10  19   5    0.05    0.10
  10  19   5    0.09    0.15
  10 -19   5   -0.09    0.07
  10 -19   5   -0.16    0.09
  10 -19   5    0.02    0.09
 -10  20   4    0.11    0.10
 -10  20   2    0.18    0.11
  10  20  -2    0.07    0.12
  10  20   0    0.70    0.16
  10  20   0    0.68    0.15
  10  20   2    0.08    0.12
  10  20   2    0.19    0.14
  10 -20   2    0.19    0.10
  10 -20   2    0.06    0.10
 -10 -20  -2    0.46    0.13
  10  20   4    0.22    0.11
  10  20   4    0.05    0.13
  10 -20   4   -0.13    0.09
  10 -20   4    0.09    0.09
 -10  21   3   -0.07    0.09
 -10  21   1    0.20    0.11
  10  21  -1    0.19    0.13
  10  21   1    0.20    0.14
  10  21   1    0.44    0.14
  10 -21   1    0.35    0.10
  10  21   3   -0.05    0.11
  10  21   3    0.20    0.13
  10 -21   3   -0.03    0.09
  10 -21   3    0.12    0.09
 -10  22   4    0.29    0.09
 -10  22   2    0.05    0.10
  10  22   0    0.62    0.15
  10  22   0    0.50    0.13
 -10 -22   0    1.18    0.14
  10  22   2    0.08    0.14
  10  22   2   -0.04    0.10
  10 -22   2    0.06    0.08
  10 -22   2   -0.04    0.09
  10  22   4    0.13    0.11
  10 -22   4    0.24    0.08
  10 -22   4    0.16    0.08
  10  23   1    0.17    0.13
  10  23   1    0.36    0.11
  10 -23   1    0.21    0.08
  10  23   3    0.48    0.10
  10  23   3    0.38    0.12
  10 -23   3    0.35    0.08
  10 -23   3    0.45    0.09
  10  24   0    1.64    0.15
  10  24   2    1.63    0.15
  11   0   0    0.23    0.12
 -11   0   0    0.35    0.12
  11   0   2    2.09    0.19
  11   0   2    1.66    0.17
  11   0   4    0.78    0.14
  11   0   4    0.95    0.15
 -11   0  -4    1.08    0.13
  11   0   6    0.20    0.11
  11   0   8    0.83    0.15
  11   0   8    0.83    0.13
  11   1  -1    0.41    0.13
 -11   1   1    0.54    0.12
  11  -1  -1    0.42    0.12
 -11   1  -1    0.60    0.13
  11   1   1    0.48    0.13
  11  -1   1    0.54    0.13
 -11  -1  -1    0.50    0.13
  11   1   3    1.70    0.18
  11   1   3    1.17    0.15
 -11   1  -3    1.54    0.18
 -11  -1  -3    1.55    0.18
  11  -1   3    1.44    0.16
  11  -1   3    1.36    0.16
  11   1   5    0.47    0.13
  11   1   5    0.52    0.13
  11  -1   5    0.68    0.14
  11  -1   5    0.45    0.13
  11   1   7    0.33    0.14
  11   1   7    0.50    0.12
  11  -1   7    0.33    0.12
  11  -1   7    0.31    0.13
 -11   2   2    2.36    0.19
  11   2  -2    1.73    0.19
  11   2   0    0.11    0.11
 -11   2   0    0.14    0.11
 -11  -2   0    0.04    0.11
  11  -2   0    0.06    0.11
  11   2   2    1.96    0.18
 -11   2  -2    1.99    0.20
 -11   2  -2    1.66    0.18
  11   2   2    2.28    0.22
  11  -2   2    1.78    0.17
  11  -2   2    2.02    0.19
  11   2   4    1.03    0.16
  11   2   4    0.87    0.15
 -11   2  -4    0.97    0.13
  11  -2   4    1.01    0.16
  11  -2   4    0.89    0.15
 -11  -2  -4    1.08    0.14
  11   2   6    0.85    0.14
  11   2   6    0.60    0.15
  11  -2   6    0.67    0.13
  11   2   8    1.24    0.17
  11   2   8    1.11    0.14
  11  -2   8    1.21    0.14
  11  -2   8    1.07    0.15
  11   3  -1    0.40    0.12
 -11   3   1    0.59    0.13
  11  -3  -1    0.58    0.13
  11   3   1    0.65    0.14
  11   3   1    0.41    0.13
 -11   3  -1    0.34    0.12
  11  -3   1    0.29    0.13
  11   3   3    3.90    0.28
  11   3   3    4.13    0.26
 -11   3  -3    4.20    0.27
  11  -3   3    3.79    0.27
  11  -3   3    3.96    0.27
 -11  -3  -3    3.68    0.28
  11   3   5    3.29    0.26
  11   3   5    3.70    0.26
  11  -3   5    3.37    0.27
  11  -3   5    3.48    0.25
  11   3   7    1.64    0.17
  11   3   7    1.84    0.19
  11  -3   7    1.44    0.16
  11   4  -2    0.99    0.14
 -11   4   2    0.81    0.13
  11   4   0   -0.02    0.11
 -11   4   0    0.06    0.12
  11  -4   0    0.02    0.11
 -11  -4   0   -0.21    0.10
  11   4   2    0.75    0.14
 -11   4  -2    1.00    0.14
 -11   4  -2    0.96    0.15
  11   4   2    0.96    0.15
  11  -4   2    1.15    0.16
 -11   4  -4    0.36    0.09
  11   4   4    0.34    0.13
  11   4   4    0.25    0.12
  11  -4   4    0.51    0.14
  11  -4   4    0.43    0.13
 -11  -4  -4    0.38    0.10
  11   4   6    0.11    0.13
  11   4   6    0.15    0.12
  11  -4   6    0.31    0.12
  11  -4   6    0.29    0.12
  11   4   8    0.89    0.16
  11   4   8    0.75    0.12
  11  -4   8    0.51    0.10
  11  -4   8    0.73    0.12
 -11   5   3    0.17    0.10
  11   5  -1    6.26    0.32
 -11   5   1    5.68    0.32
  11  -5  -1    5.77    0.31
  11   5   1    5.60    0.34
 -11   5  -1    6.17    0.33
 -11   5  -1    5.66    0.36
  11   5   1    6.23    0.32
  11  -5   1    5.96    0.31
  11   5   3    0.11    0.11
  11   5   3    0.36    0.14
 -11   5  -3    0.28    0.10
  11  -5   3    0.22    0.13
  11  -5   3    0.32    0.13
  11   5   5   -0.01    0.12
  11   5   5    0.08    0.11
  11   5   5   -0.16    0.12
  11  -5   5    0.03    0.12
  11  -5   5   -0.03    0.11
  11   5   7    0.09    0.12
  11   5   7    0.28    0.15
  11  -5   7    0.32    0.12
  11  -5   7    0.05    0.11
 -11   6   4    0.70    0.12
 -11   6   2    0.48    0.12
  11   6  -2    0.26    0.12
 -11   6   0    0.18    0.12
  11   6   0    0.20    0.12
  11  -6   0    0.26    0.12
  11   6   2    0.32    0.14
 -11   6  -2    0.29    0.13
  11   6   2    0.45    0.14
 -11   6  -2    0.35    0.10
  11  -6   2    0.24    0.12
  11   6   4    0.57    0.14
 -11   6  -4    0.78    0.10
  11   6   4    0.65    0.13
 -11  -6  -4    0.69    0.12
  11  -6   4    0.61    0.14
  11  -6   4    0.82    0.15
  11   6   6    0.68    0.16
  11   6   6    0.41    0.12
  11  -6   6    0.42    0.12
  11  -6   6    0.47    0.13
  11  -6   6    0.32    0.13
  11   6   8    0.79    0.14
  11   6   8    0.39    0.10
  11  -6   8    0.65    0.11
  11  -6   8    0.57    0.10
 -11   7   5    0.03    0.09
 -11   7   3   -0.01    0.10
 -11   7   1    2.82    0.23
  11   7  -1    2.75    0.24
 -11   7  -1    2.93    0.23
  11   7   1    2.89    0.24
 -11   7  -1    2.99    0.24
  11   7   1    2.69    0.27
  11  -7   1    2.83    0.22
  11   7   3    0.06    0.13
 -11   7  -3    0.03    0.12
  11   7   3    0.03    0.12
 -11   7  -3    0.04    0.08
  11  -7   3   -0.04    0.13
  11  -7   3    0.11    0.12
  11   7   5    0.05    0.12
  11   7   5    0.19    0.14
  11  -7   5    0.12    0.13
  11  -7   5    0.15    0.12
  11   7   7    0.00    0.11
  11   7   7    0.27    0.14
  11  -7   7    0.22    0.11
  11  -7   7   -0.01    0.11
 -11   8   4    2.23    0.21
  11   8  -2    1.05    0.15
 -11   8   2    0.87    0.13
 -11   8   0    0.64    0.14
 -11   8   0    0.56    0.12
  11   8   0    0.55    0.15
  11   8   0    0.39    0.13
  11  -8   0    0.55    0.12
 -11   8  -2    1.22    0.14
  11   8   2    1.19    0.17
 -11   8  -2    0.70    0.14
  11   8   2    1.06    0.16
  11  -8   2    0.91    0.15
  11   8   4    1.93    0.22
  11   8   4    2.50    0.23
  11   8   4    2.61    0.25
  11  -8   4    2.40    0.20
  11  -8   4    2.60    0.24
  11   8   6    0.44    0.15
  11   8   6    0.37    0.12
  11  -8   6    0.51    0.12
  11  -8   6    0.45    0.13
  11  -8   6    0.59    0.13
  11   8   8    3.93    0.25
  11  -8   8    4.05    0.21
  11  -8   8    3.62    0.21
 -11   9   5    0.06    0.09
  11   9  -3    0.00    0.12
 -11   9   3    0.11    0.10
 -11   9   1    0.06    0.12
 -11   9   1    0.00    0.10
  11   9  -1   -0.01    0.12
  11   9   1   -0.02    0.12
 -11   9  -1   -0.03    0.12
  11   9   1    0.14    0.14
 -11   9  -1    0.03    0.09
  11  -9   1    0.01    0.11
  11   9   3    0.00    0.12
 -11   9  -3    0.04    0.07
  11   9   3   -0.07    0.12
 -11   9  -3    0.12    0.13
  11  -9   3    0.10    0.12
  11  -9   3    0.16    0.14
  11   9   5    0.07    0.12
  11   9   5    0.24    0.14
  11  -9   5    0.05    0.12
  11  -9   5    0.09    0.12
  11  -9   5    0.24    0.12
  11   9   7    0.20    0.11
  11   9   7    0.22    0.14
  11  -9   7    0.19    0.11
  11  -9   7    0.22    0.10
 -11  10   6    0.99    0.12
 -11  10   4    0.42    0.12
 -11  10   2    1.27    0.15
  11  10  -2    0.97    0.15
 -11  10   0    0.52    0.11
  11  10   0    0.55    0.15
 -11  10   0    0.41    0.13
  11  10   0    0.42    0.13
  11 -10   0    0.52    0.12
 -11  10  -2    1.10    0.13
  11  10   2    1.14    0.16
  11  10   2    1.03    0.16
 -11  10  -2    1.20    0.17
  11 -10   2    1.58    0.18
  11  10   4    0.34    0.13
  11  10   4    0.53    0.16
  11  10   4    0.39    0.13
  11 -10   4    0.64    0.14
  11 -10   4    0.51    0.15
  11  10   6    1.53    0.20
  11  10   6    1.00    0.15
  11 -10   6    1.20    0.15
  11 -10   6    1.32    0.15
  11 -10   6    1.07    0.14
 -11  11   7    0.43    0.08
 -11  11   5    0.02    0.09
  11  11  -3    6.85    0.34
 -11  11   3    6.44    0.34
 -11  11   1    9.68    0.53
  11  11  -1    9.49    0.46
 -11  11   1   10.34    0.47
  11  11  -1   10.15    0.45
  11  11   1   10.42    0.48
 -11  11  -1   10.05    0.53
  11  11   1   10.55    0.46
 -11  11  -1    9.81    0.47
  11 -11   1    9.58    0.44
  11  11   3    7.16    0.36
 -11  11  -3    6.71    0.38
  11  11   3    7.49    0.37
  11 -11   3    7.25    0.37
  11  11   5   -0.01    0.11
  11  11   5    0.11    0.15
  11 -11   5    0.00    0.12
  11 -11   5    0.02    0.11
  11 -11   5   -0.10    0.11
  11  11   7    0.71    0.16
  11  11   7    0.66    0.12
  11 -11   7    0.49    0.11
  11 -11   7    0.54    0.11
 -11  12   6    1.07    0.12
 -11  12   4    2.25    0.21
 -11  12   2    0.53    0.13
  11  12  -2    0.90    0.16
 -11  12   0    0.56    0.11
  11  12   0    0.44    0.14
 -11  12   0    0.53    0.14
  11  12   0    0.31    0.14
  11 -12   0    0.52    0.12
  11  12   2    0.76    0.15
  11  12   2    0.71    0.15
 -11  12  -2    0.77    0.15
  11 -12   2    0.70    0.15
  11  12   4    2.74    0.24
  11  12   4    2.46    0.21
  11  12   4    2.22    0.21
  11 -12   4    2.15    0.23
  11 -12   4    2.56    0.24
  11 -12   4    2.51    0.23
  11  12   6    1.81    0.17
  11  12   6    1.59    0.19
  11 -12   6    1.40    0.14
  11 -12   6    1.71    0.15
  11 -12   6    1.60    0.15
 -11  13   7    0.38    0.07
 -11  13   5    0.49    0.11
  11  13  -3    1.04    0.16
 -11  13   3    1.22    0.15
  11  13  -1    7.10    0.38
  11  13  -1    7.12    0.38
 -11  13   1    7.57    0.38
 -11  13  -1    6.93    0.38
  11  13   1    7.35    0.36
  11  13   1    7.10    0.38
  11 -13   1    6.88    0.34
 -11  13  -3    1.42    0.17
  11  13   3    1.22    0.16
  11  13   3    1.11    0.17
  11  13   3    0.72    0.15
  11 -13   3    1.21    0.16
  11  13   5    0.61    0.14
  11  13   5    0.98    0.18
  11 -13   5    0.66    0.13
  11 -13   5    0.68    0.12
  11 -13   5    0.89    0.14
  11  13   7    0.45    0.13
  11 -13   7    0.41    0.09
  11 -13   7    0.41    0.09
 -11  14   6    2.32    0.18
 -11  14   4   12.68    0.54
 -11  14   2    0.89    0.14
  11  14  -2    0.84    0.15
  11  14   0    0.03    0.13
  11  14   0   -0.11    0.13
 -11  14   0   -0.05    0.12
  11 -14   0    0.11    0.11
  11  14   2    0.87    0.15
 -11  14  -2    0.90    0.16
  11  14   2    0.50    0.14
  11 -14   2    0.67    0.14
  11  14   4   12.74    0.54
  11  14   4   13.09    0.58
  11 -14   4   12.49    0.54
  11 -14   4   12.73    0.52
  11 -14   4   12.15    0.52
  11  14   6    2.68    0.20
  11  14   6    2.69    0.25
  11 -14   6    2.41    0.19
  11 -14   6    2.67    0.19
  11 -14   6    2.76    0.19
 -11  15   5    0.38    0.10
 -11  15   3    0.34    0.11
  11  15  -1    0.62    0.15
 -11  15   1    0.24    0.12
  11  15  -1    0.28    0.14
  11  15   1    0.29    0.13
  11  15   1    0.39    0.14
 -11  15  -1    0.39    0.14
  11 -15   1    0.35    0.13
  11  15   3    0.33    0.14
  11  15   3    0.20    0.12
  11  15   3    0.21    0.12
  11 -15   3    0.29    0.13
  11  15   5    0.30    0.12
  11  15   5    0.51    0.15
  11 -15   5    0.31    0.10
  11 -15   5    0.31    0.11
  11 -15   5    0.39    0.12
 -11  16   6    0.02    0.07
 -11  16   4    0.14    0.10
 -11  16   2    0.20    0.11
  11  16  -2    0.01    0.12
  11  16  -2    0.11    0.13
 -11  16   0    0.17    0.13
  11  16   0    0.25    0.13
  11  16   0    0.08    0.13
  11 -16   0    0.17    0.11
  11  16   2    0.27    0.13
  11  16   2    0.29    0.13
  11  16   2    0.31    0.14
  11 -16   2    0.27    0.12
  11  16   4    0.34    0.15
  11  16   4    0.23    0.13
  11 -16   4    0.29    0.12
  11 -16   4    0.34    0.11
  11  16   6    0.08    0.12
  11 -16   6    0.05    0.08
  11 -16   6    0.01    0.08
  11 -16   6   -0.05    0.07
 -11  17   5    0.08    0.08
 -11  17   3    0.17    0.11
  11  17  -1    1.30    0.16
 -11  17   1    1.39    0.16
  11  17  -1    1.01    0.15
  11  17   1    1.18    0.16
 -11  17  -1    1.66    0.17
  11  17   1    1.14    0.16
  11 -17   1    1.05    0.14
  11  17   3    0.05    0.13
  11  17   3    0.09    0.11
  11  17   3   -0.02    0.12
  11 -17   3    0.16    0.12
  11 -17   3    0.00    0.10
  11  17   5    0.19    0.13
  11  17   5   -0.13    0.11
  11 -17   5    0.11    0.10
  11 -17   5    0.04    0.08
  11 -17   5    0.06    0.09
 -11  18   4    2.42    0.20
  11  18  -2    0.99    0.14
 -11  18   2    1.31    0.16
  11  18   0    0.09    0.12
 -11  18   0    0.19    0.12
  11  18   0    0.00    0.12
  11  18   2    0.88    0.14
  11  18   2    0.87    0.15
  11  18   2    1.06    0.16
  11 -18   2    1.49    0.15
  11  18   4    2.50    0.21
  11  18   4    2.60    0.24
  11 -18   4    2.06    0.17
  11 -18   4    2.04    0.18
 -11  19   3   -0.04    0.10
 -11  19   1   10.67    0.49
  11  19  -1   11.43    0.48
  11  19   1   11.50    0.47
  11 -19   1   10.08    0.43
  11  19   3   -0.06    0.10
  11  19   3   -0.07    0.12
  11 -19   3   -0.03    0.09
  11 -19   3   -0.15    0.09
 -11  20   4    0.55    0.10
 -11  20   2    0.10    0.10
  11  20   0    0.11    0.11
  11  20   2    0.15    0.13
  11  20   2    0.03    0.11
  11 -20   2   -0.04    0.09
  11  20   4    0.36    0.10
  11  20   4    0.70    0.13
  11 -20   4    0.43    0.09
 -11  21   3    0.77    0.10
  11  21  -1    0.78    0.13
 -11  21   1    0.83    0.12
  11  21   1    0.66    0.12
  11  21   1    1.03    0.14
  11 -21   1    0.60    0.09
  11  21   3    0.60    0.11
  11  21   3    0.69    0.13
  11 -21   3    0.47    0.09
  11  22   0    0.09    0.10
  11  22   2    0.07    0.09
  11 -22   2   -0.04    0.07
  12   0   0    0.11    0.12
 -12   0   0    0.07    0.11
  12   0   2    2.14    0.19
  12   0   2    1.38    0.17
 -12   0  -2    1.43    0.19
  12   0   4    0.13    0.12
  12   0   4    0.03    0.12
  12   0   6    2.70    0.23
  12   1  -1    0.55    0.13
 -12   1   1    0.73    0.13
  12  -1  -1    0.46    0.13
 -12  -1   1    0.76    0.14
  12   1   1    0.49    0.14
 -12   1  -1    0.43    0.13
  12  -1   1    0.47    0.14
  12   1   3    2.63    0.25
  12   1   3    2.81    0.24
  12  -1   3    2.73    0.25
  12  -1   3    2.10    0.20
  12   1   5    1.93    0.17
  12   1   5    1.10    0.15
  12  -1   5    1.75    0.17
  12  -1   5    1.44    0.16
  12   1   7    0.30    0.12
  12  -1   7    0.40    0.12
 -12   2   2    3.97    0.26
 -12   2   0    5.37    0.32
  12   2   0    5.70    0.31
 -12  -2   0    5.46    0.31
  12  -2   0    5.33    0.31
  12   2   2    4.03    0.27
  12   2   2    3.45    0.27
 -12   2  -2    3.60    0.27
  12  -2   2    3.86    0.28
  12   2   4    0.00    0.12
  12   2   4    0.23    0.13
  12  -2   4    0.15    0.13
  12  -2   4    0.16    0.12
  12   2   6    0.46    0.13
  12  -2   6    0.38    0.12
 -12   3   1    0.07    0.11
  12   3  -1    0.05    0.12
  12  -3  -1    0.05    0.11
  12   3   1    0.10    0.13
 -12   3  -1    0.15    0.12
  12  -3   1    0.10    0.12
  12   3   3    0.17    0.13
  12   3   3    0.27    0.13
  12  -3   3    0.02    0.13
  12  -3   3    0.12    0.12
  12   3   5    0.25    0.12
  12   3   5    0.60    0.13
  12  -3   5    0.57    0.13
  12  -3   5    0.46    0.13
  12   3   7    0.04    0.11
  12  -3   7   -0.15    0.11
  12   4  -2    0.66    0.14
 -12   4   2    0.69    0.13
  12   4   0    5.36    0.32
 -12   4   0    5.81    0.33
  12  -4   0    5.44    0.31
  12   4   2    0.77    0.15
 -12   4  -2    0.82    0.13
  12   4   2    0.55    0.15
 -12   4  -2    0.99    0.16
  12  -4   2    0.75    0.15
  12   4   4    0.03    0.11
  12   4   4    0.01    0.12
  12  -4   4    0.14    0.12
  12  -4   4   -0.05    0.13
  12   4   6   -0.04    0.12
  12  -4   6    0.05    0.11
  12  -4   6    0.10    0.11
 -12   5   3    0.29    0.11
 -12   5   1    0.30    0.13
  12   5  -1    0.06    0.12
  12  -5  -1    0.22    0.12
  12   5   1    0.36    0.14
  12   5   1    0.11    0.13
 -12   5  -1    0.21    0.10
 -12   5  -1    0.22    0.13
  12  -5   1    0.24    0.13
  12   5   3    0.21    0.13
  12   5   3    0.29    0.13
  12  -5   3    0.06    0.14
  12  -5   3    0.38    0.13
  12   5   5    0.15    0.11
  12   5   5    0.09    0.11
  12  -5   5    0.22    0.12
  12  -5   5    0.13    0.12
  12   5   7    0.56    0.14
  12   5   7    0.58    0.13
  12  -5   7    0.45    0.11
 -12   6   4    1.18    0.13
 -12   6   2    0.26    0.12
  12   6  -2    0.33    0.13
  12   6   0    3.46    0.27
 -12   6   0    3.63    0.26
  12  -6   0    3.50    0.24
 -12   6  -2    0.56    0.14
  12   6   2    0.22    0.14
  12   6   2    0.22    0.14
  12  -6   2    0.40    0.15
  12   6   4    1.32    0.16
  12   6   4    1.41    0.16
  12  -6   4    1.06    0.15
  12  -6   4    1.77    0.19
  12   6   6    0.34    0.15
  12   6   6    0.38    0.13
  12  -6   6    0.30    0.11
  12  -6   6    0.43    0.12
 -12   7   3    0.32    0.11
  12   7  -1    0.31    0.13
 -12   7   1    0.39    0.13
 -12   7  -1    0.30    0.14
  12   7   1    0.32    0.14
 -12   7  -1    0.32    0.10
  12   7   1    0.48    0.14
  12  -7   1    0.32    0.14
  12   7   3    0.16    0.13
  12   7   3    0.22    0.13
  12  -7   3    0.24    0.13
  12  -7   3    0.44    0.15
  12   7   5    0.54    0.13
  12  -7   5    0.72    0.14
  12  -7   5    0.66    0.14
  12   7   7    1.38    0.13
  12   7   7    1.62    0.17
  12  -7   7    1.30    0.13
 -12   8   4    2.01    0.19
  12   8  -2    0.35    0.13
 -12   8   2    0.30    0.11
 -12   8   0    2.55    0.21
  12   8   0    2.76    0.23
  12   8   0    2.04    0.20
  12  -8   0    1.94    0.18
  12   8   2    0.42    0.14
 -12   8  -2    0.41    0.14
  12   8   2    0.37    0.13
  12  -8   2    0.36    0.14
  12   8   4    1.96    0.18
  12   8   4    2.19    0.19
  12  -8   4    1.82    0.18
  12  -8   4    1.88    0.18
  12   8   6    0.59    0.13
  12   8   6    0.45    0.14
  12  -8   6    0.44    0.11
  12  -8   6    0.70    0.12
 -12   9   5    0.54    0.10
 -12   9   3    0.36    0.11
  12   9  -1    0.01    0.13
 -12   9   1    0.07    0.12
  12   9   1    0.10    0.13
 -12   9  -1   -0.02    0.12
  12   9   1    0.30    0.14
  12  -9   1    0.20    0.12
  12   9   3    0.33    0.13
  12   9   3    0.27    0.12
  12  -9   3    0.50    0.14
  12   9   5    0.62    0.14
  12  -9   5    0.26    0.12
  12  -9   5    0.45    0.12
  12   9   7    0.10    0.09
  12  -9   7   -0.01    0.08
 -12  10   6    0.60    0.09
 -12  10   4    5.26    0.28
 -12  10   2    3.89    0.27
  12  10  -2    4.03    0.27
 -12  10   0    0.81    0.15
  12  10   0    0.50    0.14
  12  10   0    0.83    0.16
  12 -10   0    0.72    0.13
  12  10   2    4.13    0.29
  12  10   2    3.82    0.28
 -12  10  -2    3.85    0.28
  12 -10   2    4.03    0.27
  12  10   4    5.90    0.33
  12  10   4    5.29    0.30
  12 -10   4    6.04    0.31
  12 -10   4    6.25    0.32
  12  10   6    0.71    0.13
  12  10   6    0.69    0.15
  12 -10   6    0.31    0.10
  12 -10   6    0.55    0.11
 -12  11   5    5.40    0.28
  12  11  -3    4.88    0.28
 -12  11   3    4.71    0.28
  12  11  -1    0.31    0.13
 -12  11   1    0.55    0.13
  12  11   1    0.67    0.14
 -12  11  -1    0.66    0.14
  12  11   1    0.59    0.15
  12 -11   1    0.73    0.14
  12  11   3    5.00    0.31
  12  11   3    4.95    0.29
  12 -11   3    5.36    0.30
  12  11   5    5.94    0.31
  12  11   5    5.89    0.34
  12 -11   5    5.04    0.28
  12 -11   5    6.01    0.29
 -12  12   6    0.10    0.07
 -12  12   4    0.08    0.09
  12  12  -2    3.23    0.25
 -12  12   2    3.06    0.24
  12  12   0    5.45    0.31
 -12  12   0    5.23    0.32
  12  12   0    5.54    0.34
  12 -12   0    5.63    0.30
  12  12   2    3.41    0.25
 -12  12  -2    3.10    0.28
  12 -12   2    3.52    0.25
  12  12   4    0.01    0.11
  12  12   4    0.09    0.12
  12 -12   4   -0.03    0.12
  12  12   6    0.14    0.12
  12  12   6    0.20    0.10
  12 -12   6    0.10    0.08
  12 -12   6    0.18    0.09
 -12  13   5    1.06    0.12
 -12  13   3    0.62    0.12
  12  13  -3    0.45    0.13
  12  13  -1    0.15    0.13
 -12  13   1    0.00    0.11
  12  13  -1    0.05    0.13
  12  13   1   -0.13    0.12
 -12  13  -1    0.10    0.13
  12  13   1    0.06    0.13
  12 -13   1   -0.01    0.11
  12  13   3    0.54    0.13
  12  13   3    0.73    0.14
  12 -13   3    0.78    0.14
  12  13   5    1.18    0.16
  12  13   5    1.18    0.15
  12 -13   5    1.22    0.14
  12 -13   5    0.83    0.11
 -12  14   4    0.31    0.10
  12  14  -2   -0.02    0.12
 -12  14   2   -0.01    0.10
  12  14   0    1.90    0.18
 -12  14   0    2.09    0.19
  12  14   0    1.37    0.17
  12 -14   0    1.72    0.16
  12  14   2    0.04    0.12
  12  14   2   -0.11    0.12
 -12  14  -2    0.11    0.12
  12 -14   2    0.10    0.12
  12  14   4    0.23    0.12
  12  14   4    0.55    0.14
  12 -14   4    0.37    0.12
 -12  15   5    0.03    0.07
 -12  15   3    0.55    0.12
  12  15  -1    0.02    0.12
  12  15  -1    0.11    0.12
 -12  15   1    0.08    0.12
 -12  15  -1    0.11    0.12
  12  15   1    0.01    0.12
  12  15   1    0.14    0.12
  12 -15   1   -0.04    0.11
  12  15   3    0.25    0.12
  12  15   3    0.26    0.12
  12 -15   3    0.42    0.12
  12  15   5    0.13    0.12
  12  15   5    0.06    0.10
  12 -15   5   -0.02    0.07
 -12  16   4    0.57    0.11
 -12  16   2    0.45    0.12
 -12  16   0    0.06    0.12
  12  16   0    0.02    0.12
  12  16   0   -0.17    0.12
  12  16   2    0.52    0.13
  12  16   2    0.55    0.13
  12 -16   2    0.48    0.12
  12  16   4    0.70    0.14
  12  16   4    0.68    0.13
  12 -16   4    0.53    0.11
 -12  17   3    0.10    0.11
 -12  17   1    0.09    0.12
  12  17  -1    0.06    0.11
 -12  17  -1    0.33    0.13
  12  17   1    0.03    0.11
  12  17   1    0.19    0.12
  12 -17   1    0.04    0.10
  12  17   3    0.08    0.11
  12 -17   3    0.19    0.10
 -12  18   2    1.80    0.16
 -12  18   0    5.25    0.28
  12  18   0    5.12    0.28
  12  18   2    1.60    0.16
  12 -18   2    1.46    0.13
 -12  19   3    0.55    0.10
  12  19  -1    0.19    0.11
 -12  19   1    0.01    0.11
  12  19   1    0.05    0.10
  12 -19   1   -0.01    0.08
  12  19   3    0.55    0.10
  12 -19   3    0.52    0.09
 -12  20   2    0.20    0.09
  12  20   0    0.41    0.10
  12  20   2    0.18    0.09
 -13   0   0    0.03    0.11
  13   0   0    0.11    0.12
  13   0   2    1.91    0.19
  13   0   4   13.54    0.56
  13   0   4   14.12    0.58
  13   0   6    3.36    0.23
  13   1  -1    0.96    0.15
 -13   1   1    0.84    0.14
  13  -1  -1    0.87    0.14
 -13  -1   1    0.91    0.14
  13   1   1    1.08    0.17
  13  -1   1    0.97    0.16
  13   1   3    0.51    0.14
  13   1   3    0.41    0.14
  13  -1   3    0.42    0.13
  13  -1   3    0.44    0.14
  13   1   5    0.07    0.11
  13   1   5    0.09    0.12
  13  -1   5    0.02    0.11
  13  -1   5    0.20    0.11
 -13   2   2   -0.02    0.10
  13   2   0    0.12    0.12
 -13   2   0    0.13    0.12
  13  -2   0    0.12    0.12
  13   2   2   -0.21    0.13
  13   2   2    0.02    0.13
  13  -2   2    0.03    0.13
  13   2   4    0.24    0.12
  13   2   4    0.28    0.13
  13  -2   4    0.13    0.13
  13  -2   4    0.12    0.12
  13   2   6    0.44    0.13
  13  -2   6    0.45    0.12
  13   3  -1    0.41    0.13
 -13   3   1    0.57    0.13
  13  -3  -1    0.52    0.13
  13   3   1    0.52    0.15
 -13   3  -1    0.43    0.14
  13  -3   1    0.60    0.15
  13   3   3    0.71    0.15
  13   3   3    0.92    0.15
  13  -3   3    0.66    0.14
  13  -3   3    1.02    0.16
  13   3   5    0.26    0.12
  13   3   5    0.17    0.11
  13  -3   5    0.13    0.12
  13  -3   5    0.14    0.12
 -13   4   2   -0.05    0.10
  13   4  -2    0.14    0.12
  13   4   0    0.01    0.12
 -13   4   0    0.01    0.11
  13  -4   0   -0.04    0.11
  13   4   2   -0.02    0.13
  13   4   2    0.10    0.13
  13  -4   2    0.27    0.14
  13   4   4    0.14    0.12
  13   4   4    0.25    0.12
  13  -4   4    0.21    0.12
  13  -4   4    0.15    0.12
  13   4   6    0.03    0.11
  13  -4   6   -0.12    0.09
  13  -4   6    0.10    0.09
 -13   5   3    0.00    0.09
  13   5  -1    4.13    0.28
 -13   5   1    4.69    0.29
  13  -5  -1    4.57    0.28
 -13   5  -1    4.78    0.31
  13   5   1    4.46    0.29
  13  -5   1    4.67    0.29
  13   5   3    0.17    0.13
  13   5   3    0.15    0.12
  13  -5   3    0.14    0.13
  13   5   5    0.08    0.11
  13   5   5   -0.05    0.11
  13  -5   5   -0.01    0.10
  13  -5   5    0.00    0.11
 -13   6   4    0.66    0.10
  13   6  -2    0.17    0.12
 -13   6   2    0.15    0.11
  13   6   0   -0.02    0.12
 -13   6   0    0.19    0.12
  13  -6   0    0.25    0.12
  13   6   2   -0.09    0.12
  13   6   2    0.10    0.13
  13  -6   2   -0.08    0.13
  13   6   4    0.82    0.14
  13   6   4    0.57    0.13
  13  -6   4    0.79    0.15
  13  -6   4    0.98    0.13
  13   6   6   -0.02    0.10
  13  -6   6    0.09    0.09
  13  -6   6    0.04    0.09
 -13   7   3    0.20    0.10
 -13   7   1    4.33    0.27
  13   7  -1    4.38    0.28
  13   7   1    4.29    0.28
 -13   7  -1    3.96    0.30
  13   7   1    4.77    0.31
  13  -7   1    4.27    0.28
  13   7   3    0.33    0.13
  13   7   3    0.35    0.13
  13  -7   3    0.38    0.14
  13   7   5   -0.08    0.10
  13  -7   5    0.10    0.11
  13  -7   5    0.16    0.09
 -13   8   4    2.87    0.20
 -13   8   2    2.61    0.21
  13   8  -2    2.92    0.24
 -13   8   0    0.80    0.14
  13   8   0    0.41    0.14
  13  -8   0    0.73    0.14
  13   8   2    2.40    0.23
  13   8   2    2.10    0.20
  13  -8   2    2.59    0.23
  13   8   4    2.91    0.22
  13   8   4    3.11    0.24
  13  -8   4    2.82    0.21
  13  -8   4    3.45    0.24
  13   8   6    2.80    0.20
  13  -8   6    2.65    0.18
  13  -8   6    2.68    0.18
 -13   9   5    0.27    0.08
 -13   9   3    0.24    0.10
  13   9  -1    1.18    0.16
 -13   9   1    1.64    0.17
 -13   9  -1    1.80    0.18
  13   9   1    1.02    0.15
  13   9   1    1.42    0.17
  13  -9   1    1.49    0.16
  13   9   3    0.19    0.12
  13   9   3    0.33    0.13
  13  -9   3    0.36    0.14
  13   9   5    0.23    0.12
  13  -9   5    0.33    0.09
  13  -9   5    0.36    0.11
 -13  10   4    2.85    0.19
 -13  10   2    0.80    0.13
  13  10  -2    1.07    0.15
  13  10   0    0.10    0.12
 -13  10   0    0.04    0.12
  13 -10   0    0.06    0.11
  13  10   2    0.99    0.15
  13  10   2    1.29    0.16
  13 -10   2    1.26    0.16
  13  10   4    3.07    0.23
  13  10   4    3.02    0.21
  13 -10   4    3.23    0.23
 -13  11   5    0.01    0.07
 -13  11   3    0.42    0.11
  13  11  -1    3.63    0.25
 -13  11   1    3.33    0.24
 -13  11  -1    4.13    0.28
  13  11   1    3.56    0.27
  13  11   1    3.83    0.25
  13 -11   1    3.52    0.25
  13  11   3    0.72    0.13
  13  11   3    0.41    0.13
  13 -11   3    0.49    0.14
  13  11   5    0.12    0.10
  13 -11   5   -0.01    0.09
  13 -11   5   -0.02    0.07
 -13  12   4    2.82    0.20
  13  12  -2    0.90    0.14
 -13  12   2    0.83    0.14
  13  12   0    0.14    0.12
 -13  12   0    0.18    0.12
  13  12   0   -0.01    0.12
  13 -12   0    0.15    0.10
  13  12   2    0.88    0.15
  13  12   2    0.95    0.15
  13 -12   2    0.84    0.14
  13  12   4    3.03    0.23
  13  12   4    2.91    0.20
  13 -12   4    3.27    0.21
 -13  13   3    0.74    0.12
 -13  13   1    0.19    0.13
  13  13  -1    0.13    0.13
  13  13   1    0.38    0.13
  13  13   1    0.21    0.12
 -13  13  -1    0.57    0.15
  13 -13   1    0.14    0.11
  13  13   3    0.81    0.14
  13  13   3    0.83    0.13
  13 -13   3    0.67    0.12
 -13  14   4    0.51    0.09
 -13  14   2    0.45    0.11
  13  14  -2    0.34    0.11
  13  14   0   -0.02    0.11
 -13  14   0   -0.15    0.11
  13  14   0    0.05    0.11
  13  14   2    0.40    0.12
  13  14   2    0.15    0.11
  13 -14   2    0.31    0.10
  13  14   4    0.43    0.11
  13 -14   4    0.48    0.10
 -13  15   3    0.85    0.11
  13  15  -1    0.18    0.11
 -13  15   1    0.24    0.11
  13  15   1    0.08    0.10
  13  15   1    0.32    0.12
 -13  15  -1    0.31    0.12
  13 -15   1    0.27    0.10
  13  15   3    0.79    0.11
  13  15   3    0.65    0.12
  13 -15   3    0.67    0.10
 -13  16   2    0.11    0.09
  13  16   0    0.21    0.11
  13  16   0    0.15    0.10
 -13  16   0    0.23    0.12
  13  16   2    0.08    0.10
  13  16   2    0.20    0.10
  13 -16   2    0.20    0.09
 -13  17   1    0.67    0.11
  13  17   1    0.50    0.10
  13 -17   1    0.56    0.09
  14   0   0    6.91    0.35
  14   0   2    5.07    0.30
  14   0   4    1.16    0.14
  14   0   4    1.39    0.15
  14   1  -1    0.18    0.12
  14  -1  -1    0.05    0.11
  14   1   1    0.35    0.14
  14  -1   1   -0.02    0.12
  14   1   3    2.36    0.19
  14   1   3    1.85    0.17
  14  -1   3    1.95    0.17
  14  -1   3    2.35    0.20
  14   1   5    0.04    0.09
  14   1   5    0.21    0.10
  14  -1   5    0.13    0.10
  14  -1   5    0.09    0.10
 -14   2   2    1.09    0.13
  14   2   0    1.01    0.15
  14  -2   0    0.92    0.15
  14   2   2    1.06    0.16
  14  -2   2    0.94    0.15
  14   2   4    1.01    0.13
  14   2   4    1.08    0.14
  14  -2   4    0.97    0.14
  14  -2   4    0.63    0.12
  14   3  -1    0.10    0.12
 -14   3   1    0.06    0.10
  14  -3  -1   -0.02    0.10
  14   3   1    0.03    0.13
  14  -3   1    0.16    0.13
  14   3   3    0.30    0.13
  14   3   3    0.24    0.12
  14  -3   3    0.11    0.13
  14   3   5    0.83    0.12
  14   3   5    0.81    0.11
  14  -3   5    0.83    0.11
  14  -3   5    0.81    0.11
 -14   4   2    0.03    0.09
 -14   4   0    1.73    0.17
  14   4   0    1.71    0.18
  14  -4   0    1.28    0.15
  14   4   2    0.09    0.11
  14   4   2   -0.17    0.12
  14  -4   2   -0.06    0.13
  14   4   4    0.05    0.10
  14   4   4   -0.06    0.10
  14  -4   4   -0.01    0.09
  14  -4   4   -0.06    0.11
 -14   5   3    0.32    0.10
 -14   5   1    0.42    0.11
  14   5  -1    0.28    0.12
  14   5   1    0.35    0.13
  14  -5   1    0.29    0.13
  14   5   3    0.21    0.11
  14   5   3    0.36    0.12
  14  -5   3    0.18    0.13
  14   5   5    0.18    0.10
  14  -5   5    0.25    0.09
  14  -5   5    0.22    0.09
  14   6  -2    0.15    0.11
 -14   6   2    0.20    0.11
 -14   6   0    0.60    0.13
  14   6   0    0.42    0.13
  14  -6   0    0.66    0.13
  14   6   2    0.20    0.13
  14   6   2    0.18    0.12
  14  -6   2    0.10    0.13
  14   6   4    0.23    0.11
  14   6   4    0.08    0.10
  14  -6   4    0.16    0.11
 -14   7   3    0.37    0.10
 -14   7   1    0.26    0.12
  14   7  -1    0.40    0.13
  14   7   1    0.02    0.13
  14  -7   1    0.42    0.13
  14   7   3    0.34    0.12
  14   7   3    0.29    0.11
  14  -7   3    0.23    0.12
  14  -7   5    0.80    0.11
 -14   8   4   -0.08    0.07
  14   8  -2    0.59    0.12
 -14   8   2    0.77    0.12
  14   8   0    7.24    0.35
 -14   8   0    7.39    0.37
  14  -8   0    6.22    0.32
  14   8   2    0.33    0.12
  14   8   2    0.58    0.13
  14  -8   2    0.59    0.13
  14   8   4    0.16    0.09
  14   8   4   -0.01    0.10
  14  -8   4    0.06    0.10
 -14   9   3   -0.07    0.08
 -14   9   1    0.19    0.11
  14   9  -1    0.38    0.12
  14   9   1    0.32    0.12
  14   9   1    0.46    0.12
  14  -9   1    0.25    0.11
  14   9   3   -0.01    0.10
  14   9   3    0.00    0.11
  14  -9   3   -0.01    0.11
 -14  10   4    0.08    0.07
 -14  10   2    0.03    0.09
  14  10  -2    0.22    0.10
 -14  10   0    0.55    0.12
  14  10   0    0.48    0.12
  14 -10   0    0.52    0.11
  14  10   2    0.14    0.11
  14  10   2    0.14    0.10
  14 -10   2   -0.05    0.10
  14  10   4    0.07    0.09
  14 -10   4    0.07    0.09
 -14  11   3    0.33    0.08
 -14  11   1    0.03    0.10
  14  11  -1    0.02    0.10
  14  11   1    0.07    0.10
  14  11   1    0.09    0.11
  14 -11   1    0.06    0.10
  14  11   3    0.15    0.10
  14  11   3    0.40    0.10
  14 -11   3    0.23    0.10
  14  12  -2    1.37    0.13
 -14  12   2    1.69    0.16
  14  12   0    1.68    0.16
 -14  12   0    1.97    0.17
  14  12   2    1.38    0.13
  14  12   2    1.47    0.14
  14 -12   2    1.75    0.16
 -14  13   1    0.16    0.09
  14  13  -1    0.20    0.10
  14  13   1    0.20    0.09
  14  13   1    0.10    0.09
  14 -13   1    0.21    0.09
 -14  14   0    0.13    0.09
  14  14   0   -0.05    0.09
  15   0   0    0.04    0.10
  15   0   2    0.86    0.13
  15   1  -1    2.33    0.19
  15   1   1    2.75    0.21
  15  -1   1    2.62    0.21
  15   1   3    0.78    0.12
  15  -1   3    0.80    0.12
  15   2   0    0.16    0.11
  15  -2   0    0.06    0.10
  15   2   2    0.08    0.11
  15  -2   2   -0.06    0.11
  15   3  -1    0.66    0.12
  15   3   1    0.62    0.13
  15  -3   1    0.63    0.12
  15   3   3    0.12    0.09
  15  -3   3    0.13    0.10
  15   4   0    0.10    0.10
  15  -4   0    0.02    0.10
  15   4   2    0.54    0.12
  15  -4   2    0.39    0.12
  15   5  -1    0.78    0.12
  15   5   1    0.53    0.12
  15  -5   1    0.71    0.13
  15   5   3    0.20    0.09
  15  -5   3    0.09    0.09
 -15   6   2    0.07    0.08
  15   6   0   -0.06    0.11
  15  -6   0   -0.06    0.09
  15   6   2   -0.11    0.09
  15  -6   2    0.09    0.10
  15   7  -1    0.09    0.10
  15   7   1    0.12    0.10
  15  -7   1   -0.04    0.09
 -15   8   2    0.09    0.07
  15   8   0   -0.04    0.10
  15   8   2    0.19    0.09
  15  -8   2    0.17    0.09
  15   9  -1    1.67    0.16
 -15   9   1    1.86    0.15
  15   9   1    1.81    0.16
  15  -9   1    1.96    0.15
  15  10   0    0.14    0.09
   0   0   0    0.00    0.00
;
_shelx_hkl_checksum              23769
